# Supplementary material for: Crystal structure of (E)-N′-benzyl­idene-1-methyl-4-nitro-1H-pyrrole-2-carbohydrazide
Source: Acta Crystallogr Sect E Struct Rep Online. 2014 Aug 13;70(Pt 9):o995. doi: 10.1107/S1600536814018054 (PMC4186152; doi:10.1107/S1600536814018054)
Supplement: Supplementary file 2 [file e-70-0o995-Isup2.hkl]

# 
# h,k,l, Fc-squared, Fo-squared, sigma(Fo-squared) and status flag 
# 
data_I
_shelx_title ' 120624c in P2(1)/c' 
_shelx_refln_list_code          4 
_shelx_F_calc_maximum      319.05 
_exptl_crystal_F_000       568.00 
_reflns_d_resolution_high  0.8413 
 
loop_ 
 _symmetry_equiv_pos_as_xyz 
 'x, y, z' 
 '-x, y+1/2, -z+1/2' 
 '-x, -y, -z' 
 'x, -y-1/2, z-1/2' 
 
_cell_length_a    13.0299 
_cell_length_b    11.8998 
_cell_length_c     8.3305 
_cell_angle_alpha  90.000 
_cell_angle_beta   95.409 
_cell_angle_gamma  90.000 
 
_shelx_F_squared_multiplier     1.000 
 
loop_ 
 _refln_index_h 
 _refln_index_k 
 _refln_index_l 
 _refln_F_squared_calc 
 _refln_F_squared_meas 
 _refln_F_squared_sigma 
 _refln_observed_status 
   2   0   0      175.04      143.58      6.17 o 
   3   0   0      145.28      117.36      4.49 o 
   4   0   0      749.09      673.33     16.45 o 
   5   0   0     2523.15     2682.15     69.23 o 
   6   0   0     2357.83     2560.37     56.93 o 
   7   0   0     1958.70     2051.23     46.56 o 
   8   0   0      146.59      137.05      7.34 o 
   9   0   0      254.18      272.19     26.49 o 
  10   0   0       93.09       98.82      7.87 o 
  11   0   0      113.95      100.00      9.33 o 
  12   0   0       82.09      115.76     15.57 o 
  13   0   0      214.84      194.38     16.90 o 
  14   0   0       74.81      112.62     17.47 o 
  15   0   0      172.55      175.58     17.38 o 
   1   1   0     3743.11     3534.26     61.50 o 
   2   1   0      565.34      529.56      9.59 o 
   3   1   0     8623.70     8525.09    155.63 o 
   4   1   0      121.40      125.86      4.70 o 
   5   1   0      391.00      361.23      8.17 o 
   6   1   0      453.99      438.36      9.25 o 
   7   1   0      111.80      104.04      5.11 o 
   8   1   0       25.86       28.04      3.41 o 
   9   1   0       66.72       63.67      6.91 o 
  10   1   0       81.26       84.68      5.23 o 
  11   1   0       20.23       16.74      4.70 o 
  12   1   0       33.39       34.26      5.88 o 
  13   1   0       42.77       66.22      9.62 o 
  14   1   0       76.83       76.74     10.46 o 
  15   1   0        0.71        0.93      6.34 o 
   0   2   0     5580.57     5003.64     86.41 o 
   1   2   0     1744.77     1695.23     23.22 o 
   2   2   0     2084.48     2050.98     31.51 o 
   3   2   0        5.67        4.03      1.53 o 
   4   2   0     1597.52     1607.23     40.75 o 
   5   2   0      112.00       99.66      3.60 o 
   6   2   0      346.92      358.02     13.05 o 
   7   2   0        0.20        1.94      1.81 o 
   8   2   0      152.28      147.17      5.44 o 
   9   2   0       87.92       97.82      5.05 o 
  10   2   0       18.27       16.39      4.22 o 
  11   2   0        0.53       -4.14      3.20 o 
  12   2   0       33.99       30.27      5.89 o 
  13   2   0        2.63        1.12      5.62 o 
  14   2   0       17.30        7.00      6.94 o 
  15   2   0       19.73       19.28     11.21 o 
   1   3   0       28.43       19.48      1.63 o 
   2   3   0      321.76      275.06      6.85 o 
   3   3   0      169.87      166.00      4.76 o 
   4   3   0       18.48       17.87      2.37 o 
   5   3   0       44.36       47.62      3.29 o 
   6   3   0     1208.57     1240.06     30.63 o 
   7   3   0      222.73      247.21      8.79 o 
   8   3   0      329.25      353.69      9.86 o 
   9   3   0       28.33       26.60      4.68 o 
  10   3   0       38.70       39.80      5.61 o 
  11   3   0        3.76       -1.84      3.70 o 
  12   3   0        0.54       -4.35      4.28 o 
  13   3   0       35.84       41.05      7.05 o 
  14   3   0       19.37       18.04     10.64 o 
  15   3   0        2.36        0.57     11.02 o 
   0   4   0       21.92       22.76      2.88 o 
   1   4   0      155.03      179.52      4.35 o 
   2   4   0     1388.09     1441.05     19.46 o 
   3   4   0      172.24      142.10      5.40 o 
   4   4   0      846.44      832.24     15.60 o 
   5   4   0        0.00       -2.16      1.92 o 
   6   4   0      244.93      251.81      6.90 o 
   7   4   0      150.07      157.60      5.69 o 
   8   4   0       11.94       12.19      3.82 o 
   9   4   0       19.91       25.92      4.96 o 
  10   4   0       18.84       20.04      4.96 o 
  11   4   0       53.98       61.02      7.10 o 
  12   4   0        8.83        5.16      4.81 o 
  13   4   0        0.38       -6.41      5.57 o 
  14   4   0        1.86       -1.79      6.53 o 
   1   5   0      581.75      544.07      8.91 o 
   2   5   0      209.08      199.96      4.58 o 
   3   5   0      214.73      194.34      5.11 o 
   4   5   0       78.52       79.69      3.38 o 
   5   5   0       11.79        6.88      2.17 o 
   6   5   0       18.02       12.75      2.71 o 
   7   5   0       97.64       86.57      4.65 o 
   8   5   0        5.72        3.12      3.37 o 
   9   5   0       15.62       13.24      4.20 o 
  10   5   0        0.07       -0.07      4.19 o 
  11   5   0        1.93       -4.22      4.36 o 
  12   5   0       23.76       14.12      6.90 o 
  13   5   0        8.03        3.42      6.57 o 
  14   5   0       18.95       21.80      8.75 o 
   0   6   0     1849.70     2203.50     41.79 o 
   1   6   0        2.12        1.64      1.49 o 
   2   6   0        2.12       -0.68      1.38 o 
   3   6   0       54.47       57.73      3.80 o 
   4   6   0     1003.27     1062.69     17.85 o 
   5   6   0      547.02      518.70     12.06 o 
   6   6   0      185.24      188.08      7.68 o 
   7   6   0       40.82       51.92      5.83 o 
   8   6   0       14.43        7.91      3.92 o 
   9   6   0       35.42       31.52      6.89 o 
  10   6   0       18.99       10.84      6.04 o 
  11   6   0       94.58      116.83     12.08 o 
  12   6   0       31.28       47.84      9.60 o 
  13   6   0      174.11      166.40     22.60 o 
   1   7   0        0.14       -1.83      1.60 o 
   2   7   0       71.22       75.73      3.87 o 
   3   7   0       91.50      106.22      4.30 o 
   4   7   0        8.99        5.95      2.16 o 
   5   7   0       32.98       20.62      3.58 o 
   6   7   0        1.37       -1.37      3.10 o 
   7   7   0       62.44       68.89      6.82 o 
   8   7   0       40.32       41.25      8.00 o 
   9   7   0      188.66      186.99     11.27 o 
  10   7   0      153.58      159.11     11.08 o 
  11   7   0       37.21       45.97      9.16 o 
  12   7   0       15.25       10.08      7.49 o 
  13   7   0       14.73       13.06      7.95 o 
   0   8   0       10.04        9.78      3.34 o 
   1   8   0       12.72       18.45      2.82 o 
   2   8   0      303.88      311.39      7.24 o 
   3   8   0       34.09       41.89      3.92 o 
   4   8   0      522.15      537.19     12.08 o 
   5   8   0       47.90       42.41      4.89 o 
   6   8   0       81.74       85.52      8.59 o 
   7   8   0      281.52      261.38     10.24 o 
   8   8   0       64.08       67.19      9.21 o 
   9   8   0        1.54       -3.65      5.34 o 
  10   8   0      172.80      165.47     11.50 o 
  11   8   0      130.89      144.35     13.85 o 
  12   8   0       15.45       15.53      8.04 o 
   1   9   0       98.49      102.38      5.25 o 
   2   9   0       31.56       35.77      3.68 o 
   3   9   0       76.41       76.41      5.38 o 
   4   9   0       18.03       14.75      3.98 o 
   5   9   0      311.25      288.12     14.43 o 
   6   9   0      127.39      114.96      7.66 o 
   7   9   0        9.88       14.09      6.02 o 
   8   9   0        0.07       -6.73      4.49 o 
   9   9   0       22.60       13.18      6.71 o 
  10   9   0        9.94       14.25      7.00 o 
  11   9   0        5.21        5.25      6.63 o 
   0  10   0        2.08       -1.44      3.78 o 
   1  10   0        4.38        0.24      2.85 o 
   2  10   0       29.36       45.70      4.49 o 
   3  10   0      318.02      322.14     10.31 o 
   4  10   0       23.44       22.82      4.79 o 
   5  10   0      158.85      137.53      8.38 o 
   6  10   0        2.25        3.52      5.52 o 
   7  10   0       69.23       70.14      9.70 o 
   8  10   0        0.00       -4.91      5.38 o 
   9  10   0        2.04       -3.35      7.45 o 
  10  10   0       63.41       51.74     10.31 o 
   1  11   0       22.67       24.12      4.67 o 
   2  11   0       47.41       37.84      6.41 o 
   3  11   0       33.56       35.58      5.76 o 
   4  11   0       91.22       99.12      9.56 o 
   5  11   0        0.57       -2.01      4.84 o 
   6  11   0        1.85        3.50      5.55 o 
   7  11   0        1.33        2.67      6.11 o 
   8  11   0        5.13       -0.76      6.69 o 
   9  11   0       19.79       15.85      7.80 o 
   0  12   0       48.60       31.79      6.60 o 
   1  12   0       29.95       33.72      5.25 o 
   2  12   0       14.38        7.59      5.71 o 
   3  12   0       31.76       22.14      6.33 o 
   4  12   0       10.37        1.05      5.08 o 
   5  12   0        5.71        4.42      6.31 o 
   6  12   0        4.53        4.52      6.89 o 
   7  12   0       12.12        5.67      7.16 o 
   8  12   0       14.03       12.93      7.71 o 
   1  13   0        9.10       -1.90      5.27 o 
   2  13   0        7.50        0.27      5.70 o 
   3  13   0       27.38       28.13     10.21 o 
   4  13   0       30.30       33.03     13.96 o 
   5  13   0        0.00       -4.14      5.99 o 
   6  13   0        3.03       -8.82      5.97 o 
   1  14   0        6.09       15.95      9.40 o 
   2  14   0        0.17        0.51      6.50 o 
 -15   1   1       41.41       45.72     10.02 o 
 -14   1   1      166.89      159.65     11.74 o 
 -13   1   1       23.98       30.40      7.95 o 
 -12   1   1       38.21       29.89      7.34 o 
 -11   1   1       54.85       58.06      6.55 o 
 -10   1   1       67.56       83.22      7.01 o 
  -9   1   1       15.15        8.44      2.84 o 
  -8   1   1      641.15      644.48     18.31 o 
  -7   1   1      782.24      874.37     16.08 o 
  -6   1   1       15.48       12.99      2.14 o 
  -5   1   1      131.31      132.96      3.72 o 
  -4   1   1       42.08       44.66      3.66 o 
  -3   1   1     2565.81     2406.17     36.83 o 
  -2   1   1     3106.78     3120.19     54.78 o 
  -1   1   1     3905.29     3786.37     56.21 o 
   0   1   1       97.53       78.34      4.61 o 
   1   1   1        1.82        2.35      1.44 o 
   2   1   1        6.96       10.28      2.04 o 
   3   1   1    17790.00    17820.31    252.80 o 
   4   1   1     1718.94     1822.12     28.23 o 
   5   1   1     2325.09     2305.53     35.52 o 
   6   1   1      264.16      251.94      6.55 o 
   7   1   1       69.02       67.23      3.75 o 
   8   1   1       15.00       20.58      3.28 o 
   9   1   1        7.82        9.63      2.95 o 
  10   1   1       91.96       99.38      5.72 o 
  11   1   1       42.37       38.21      4.74 o 
  12   1   1       21.63       19.24      7.53 o 
  13   1   1       25.04       24.30      7.12 o 
  14   1   1        1.23       -2.09      8.74 o 
  15   1   1        0.21        2.94     10.07 o 
 -15   2   1       18.42       10.50      7.73 o 
 -14   2   1       25.29       10.16      7.43 o 
 -13   2   1       13.87       12.00     11.68 o 
 -12   2   1       69.87       81.83      8.30 o 
 -11   2   1      120.21      128.32      7.52 o 
 -10   2   1       26.22       24.06      4.76 o 
  -9   2   1      326.58      327.49     10.85 o 
  -8   2   1      916.57      975.93     18.15 o 
  -7   2   1      754.18      823.25     15.36 o 
  -6   2   1      730.61      707.57     12.17 o 
  -5   2   1       55.66       45.65      2.87 o 
  -4   2   1      699.95      718.39     16.71 o 
  -3   2   1      171.39      164.65      4.49 o 
  -2   2   1        8.48        5.49      1.48 o 
  -1   2   1     5124.02     4830.44    142.54 o 
   0   2   1       10.39       15.18      5.68 o 
   1   2   1     9824.01     9864.67    198.99 o 
   2   2   1     2235.35     2278.83     72.26 o 
   3   2   1     6045.81     5858.23     96.91 o 
   4   2   1     1124.06     1224.07     20.00 o 
   5   2   1        3.53        1.20      1.65 o 
   6   2   1      252.95      290.21      7.31 o 
   7   2   1        4.75        3.89      2.05 o 
   8   2   1      872.48      887.39     17.18 o 
   9   2   1      255.19      256.56     10.87 o 
  10   2   1      114.33      107.91      5.70 o 
  11   2   1      141.29      134.16      7.46 o 
  12   2   1       22.73       29.89      5.82 o 
  13   2   1        3.43        1.41      5.87 o 
  14   2   1        5.02       10.26     10.45 o 
  15   2   1        2.47      -12.06      8.17 o 
 -15   3   1        0.95       -1.94      6.71 o 
 -14   3   1        3.16        2.77      6.58 o 
 -13   3   1       42.42       51.47      7.62 o 
 -12   3   1        0.50       -2.32      4.05 o 
 -11   3   1      162.00      158.84      8.58 o 
 -10   3   1        0.90        1.33      3.81 o 
  -9   3   1        3.53        2.10      3.31 o 
  -8   3   1        0.76       -1.93      2.54 o 
  -7   3   1       78.73       88.53      3.62 o 
  -6   3   1      488.16      522.75      9.77 o 
  -5   3   1       10.98        6.67      2.27 o 
  -4   3   1      538.86      545.68     11.08 o 
  -3   3   1       47.00       62.23      2.95 o 
  -2   3   1      103.99       93.32      3.39 o 
  -1   3   1      147.43      121.72      3.16 o 
   0   3   1        3.53        2.78      1.48 o 
   1   3   1      642.12      611.97     10.87 o 
   2   3   1       11.67       12.40      1.81 o 
   3   3   1      230.67      225.07      9.13 o 
   4   3   1       11.98       15.10      4.36 o 
   5   3   1      625.46      577.75     11.41 o 
   6   3   1       28.55       24.14      3.01 o 
   7   3   1      355.45      357.79      8.95 o 
   8   3   1       97.73       99.80      5.00 o 
   9   3   1      283.87      295.24      8.70 o 
  10   3   1       41.49       46.89      5.91 o 
  11   3   1       22.24       24.09      5.45 o 
  12   3   1        0.01       -6.18      5.19 o 
  13   3   1       20.63       15.64      7.11 o 
  14   3   1        0.01        2.04     10.97 o 
 -14   4   1       26.41       25.56     11.40 o 
 -13   4   1      116.37      150.43     11.87 o 
 -12   4   1      197.57      199.78     10.43 o 
 -11   4   1      140.53      154.50      8.68 o 
 -10   4   1      103.26      115.69      7.62 o 
  -9   4   1      184.20      199.30      8.79 o 
  -8   4   1      303.13      319.88     10.81 o 
  -7   4   1      240.13      268.23      8.32 o 
  -6   4   1      310.11      297.54      8.35 o 
  -5   4   1     1652.51     1755.87     29.76 o 
  -4   4   1      655.63      690.06     15.31 o 
  -3   4   1       74.14       73.96      3.48 o 
  -2   4   1      427.49      467.92      7.66 o 
  -1   4   1      167.90      160.33      3.74 o 
   0   4   1       24.90       22.91      2.15 o 
   1   4   1     1387.10     1389.34     33.76 o 
   2   4   1       59.82       53.16      5.19 o 
   3   4   1       11.85       12.11      2.20 o 
   4   4   1      405.58      425.94     10.39 o 
   5   4   1      317.25      304.58     12.50 o 
   6   4   1       12.80        7.94      2.42 o 
   7   4   1      276.39      284.24      8.01 o 
   8   4   1      339.70      343.67     10.87 o 
   9   4   1      311.60      325.36     14.87 o 
  10   4   1      198.68      197.46     11.15 o 
  11   4   1      100.95      119.30     15.53 o 
  12   4   1       19.30       12.92      6.35 o 
  13   4   1       45.09       44.62     15.86 o 
  14   4   1       75.31       79.20     11.85 o 
 -14   5   1        0.28       -9.97      6.96 o 
 -13   5   1       36.89       50.10      8.44 o 
 -12   5   1       46.13       37.12      7.00 o 
 -11   5   1      146.47      162.64      9.13 o 
 -10   5   1        5.82        9.28      4.73 o 
  -9   5   1        0.03       -1.41      3.79 o 
  -8   5   1        0.90       -0.88      2.98 o 
  -7   5   1       45.42       46.41      4.84 o 
  -6   5   1      143.61      141.40      6.58 o 
  -5   5   1      121.10      100.77      4.81 o 
  -4   5   1      556.20      556.21     10.52 o 
  -3   5   1      143.57      147.47      3.83 o 
  -2   5   1        2.21        0.52      1.35 o 
  -1   5   1      328.64      318.09      6.15 o 
   0   5   1     1432.33     1521.11     20.96 o 
   1   5   1       89.16       94.96      3.34 o 
   2   5   1     1070.13     1113.01     21.85 o 
   3   5   1       90.46       90.18      3.73 o 
   4   5   1        6.33        4.34      2.18 o 
   5   5   1       82.76       82.38      4.76 o 
   6   5   1      426.15      426.83     18.54 o 
   7   5   1        8.16        5.19      2.67 o 
   8   5   1       36.24       35.77      4.31 o 
   9   5   1       15.10        7.50      5.15 o 
  10   5   1        0.29       -2.23      4.70 o 
  11   5   1        0.74       -1.67      5.02 o 
  12   5   1        4.14       -0.65      6.00 o 
  13   5   1       23.41       28.38      8.80 o 
  14   5   1        7.67       10.15      8.12 o 
 -14   6   1        8.77        3.35      8.12 o 
 -13   6   1        0.01       -8.23      6.50 o 
 -12   6   1       90.50       96.01      9.91 o 
 -11   6   1      145.75      154.86      9.85 o 
 -10   6   1       90.83      118.35      9.82 o 
  -9   6   1       92.54      106.27     16.63 o 
  -8   6   1        2.79       -0.79      3.03 o 
  -7   6   1        0.85        0.58      2.87 o 
  -6   6   1       44.28       52.28      5.09 o 
  -5   6   1      201.91      185.70      6.77 o 
  -4   6   1      320.08      348.90      8.52 o 
  -3   6   1        0.16       -0.81      1.44 o 
  -2   6   1       69.97       72.29      3.11 o 
  -1   6   1     1448.11     1578.65     22.09 o 
   0   6   1      193.46      214.63      5.20 o 
   1   6   1      422.27      418.40      7.92 o 
   2   6   1      666.15      714.62     13.98 o 
   3   6   1      775.79      821.71     15.67 o 
   4   6   1       12.37       10.70      2.59 o 
   5   6   1       36.20       38.99      3.69 o 
   6   6   1        0.13       -2.09      2.39 o 
   7   6   1      118.41      102.10      6.33 o 
   8   6   1        2.76       -0.23      4.22 o 
   9   6   1        1.69       -1.76      4.74 o 
  10   6   1       13.52       12.00      6.02 o 
  11   6   1       39.54       42.66      8.58 o 
  12   6   1        0.50       -3.59      6.12 o 
  13   6   1       90.25      120.70     13.64 o 
 -13   7   1       25.58       32.55      9.47 o 
 -12   7   1       15.81        5.37      6.77 o 
 -11   7   1      142.50      164.75     10.53 o 
 -10   7   1      272.13      273.79     12.25 o 
  -9   7   1        9.39        2.19      4.51 o 
  -8   7   1       31.76       29.49      5.12 o 
  -7   7   1      279.47      295.81     11.72 o 
  -6   7   1       45.25       56.47      5.47 o 
  -5   7   1       70.87       77.37      5.81 o 
  -4   7   1       89.11       89.51      7.33 o 
  -3   7   1        0.63       -1.61      1.68 o 
  -2   7   1      117.26      113.23      3.97 o 
  -1   7   1      228.79      285.41      6.48 o 
   0   7   1       72.94       79.11      3.56 o 
   1   7   1       48.31       60.39      5.47 o 
   2   7   1       79.94       88.44      4.29 o 
   3   7   1      382.15      426.29     10.09 o 
   4   7   1       65.50       67.65      5.11 o 
   5   7   1      131.49      116.03      5.01 o 
   6   7   1       14.30       11.59      4.30 o 
   7   7   1       38.34       37.76      6.91 o 
   8   7   1        1.98        0.20      4.47 o 
   9   7   1        0.76        5.17      4.91 o 
  10   7   1       68.98       71.68      9.97 o 
  11   7   1        4.83        8.70      6.44 o 
  12   7   1       66.80       87.96     12.22 o 
  13   7   1       75.64       72.60     11.85 o 
 -12   8   1        0.91        0.91      6.69 o 
 -11   8   1        0.34       -3.94      5.86 o 
 -10   8   1       16.28       13.49      6.90 o 
  -9   8   1       10.38       15.25      5.40 o 
  -8   8   1       42.62       50.31      7.08 o 
  -7   8   1      670.33      677.01     18.72 o 
  -6   8   1      470.54      533.47     20.56 o 
  -5   8   1       98.79      103.86      8.36 o 
  -4   8   1       69.08       77.63      5.91 o 
  -3   8   1       43.05       44.86      3.66 o 
  -2   8   1       15.55       13.33      2.60 o 
  -1   8   1      303.79      296.93      7.05 o 
   0   8   1        6.81        7.43      2.35 o 
   1   8   1       17.61       12.99      3.17 o 
   2   8   1        0.00       -2.24      2.23 o 
   3   8   1      142.04      135.77      5.65 o 
   4   8   1       71.01       81.90      7.96 o 
   5   8   1        6.00        6.12      5.34 o 
   6   8   1       97.63      104.37      8.85 o 
   7   8   1       25.81       21.10      6.16 o 
   8   8   1      327.80      312.73     14.79 o 
   9   8   1      246.51      230.23     13.03 o 
  10   8   1       21.71        3.95      6.09 o 
  11   8   1        0.66       -7.34      5.91 o 
  12   8   1       10.84        9.96      7.81 o 
 -11   9   1       66.95       79.81     12.04 o 
 -10   9   1        1.12       -6.08      5.63 o 
  -9   9   1       18.12       13.27      6.36 o 
  -8   9   1        9.66        7.02      4.50 o 
  -7   9   1      256.20      253.98      9.67 o 
  -6   9   1      274.56      258.97      9.49 o 
  -5   9   1      129.48      127.23      7.76 o 
  -4   9   1      638.56      647.38     15.54 o 
  -3   9   1      190.14      190.45      7.47 o 
  -2   9   1       45.52       56.43      4.29 o 
  -1   9   1       26.35       30.96      3.93 o 
   0   9   1       14.40       10.72      2.88 o 
   1   9   1       18.46       11.65      3.08 o 
   2   9   1        9.29        5.92      3.13 o 
   3   9   1       21.68       16.86      3.74 o 
   4   9   1       26.75       24.32      4.91 o 
   5   9   1       37.28       39.79      7.29 o 
   6   9   1      311.63      298.53     14.07 o 
   7   9   1       79.29       91.10     32.67 o 
   8   9   1      153.50      149.88     17.19 o 
   9   9   1       62.32       69.05     11.25 o 
  10   9   1       13.31        6.99      6.59 o 
  11   9   1        0.14       -9.34      6.23 o 
 -10  10   1       21.74        2.85      6.16 o 
  -9  10   1        0.25       -7.97      6.74 o 
  -8  10   1        0.19       -5.83      5.60 o 
  -7  10   1        1.90        1.09      4.40 o 
  -6  10   1      198.66      187.51      8.40 o 
  -5  10   1       91.76       97.31      7.79 o 
  -4  10   1       90.58       92.86      7.31 o 
  -3  10   1      288.27      292.83      9.92 o 
  -2  10   1      153.73      146.51      6.99 o 
  -1  10   1      279.60      273.93      7.65 o 
   0  10   1      209.23      207.86      6.59 o 
   1  10   1       66.03       80.14      7.05 o 
   2  10   1       61.28       64.29      6.02 o 
   3  10   1      191.91      172.60      8.65 o 
   4  10   1        0.05       -3.26      4.39 o 
   5  10   1      205.93      193.00     11.49 o 
   6  10   1      117.20      141.62     11.33 o 
   7  10   1       38.65       35.91      8.01 o 
   8  10   1       41.99       34.72      8.45 o 
   9  10   1       12.34        5.85      7.17 o 
  10  10   1       10.32       13.84     12.15 o 
  -9  11   1       33.60       39.28     12.20 o 
  -8  11   1        8.67        8.70      6.79 o 
  -7  11   1        3.14       -2.29      5.23 o 
  -6  11   1        2.70       -4.53      4.63 o 
  -5  11   1       76.78       92.82      7.82 o 
  -4  11   1       29.94       29.90      5.68 o 
  -3  11   1       18.73       20.76      4.72 o 
  -2  11   1      111.85      132.01      8.84 o 
  -1  11   1        0.32       -4.57      3.04 o 
   0  11   1      208.25      200.50      7.43 o 
   1  11   1       21.85       23.17      5.16 o 
   2  11   1      138.71      132.17      8.24 o 
   3  11   1       11.17       23.81      7.06 o 
   4  11   1       49.35       35.67      9.78 o 
   5  11   1        0.00       -3.56      5.56 o 
   6  11   1       40.33       40.96      8.45 o 
   7  11   1        7.85        6.02      6.17 o 
   8  11   1        0.39       -2.23      5.84 o 
   9  11   1       11.14       10.61      7.28 o 
  -8  12   1        0.01       -1.46      6.17 o 
  -7  12   1       11.97       -1.70      6.18 o 
  -6  12   1        9.29       -1.99      6.20 o 
  -5  12   1       18.40       10.13      6.02 o 
  -4  12   1        0.14       -1.13      4.34 o 
  -3  12   1        2.11       -2.19      4.14 o 
  -2  12   1        0.34       -2.73      4.02 o 
  -1  12   1      172.91      156.38      9.61 o 
   0  12   1        3.37       -2.06      4.20 o 
   1  12   1        0.36       -2.56      4.66 o 
   2  12   1       13.86       13.19      6.79 o 
   3  12   1      122.52      141.28     15.53 o 
   4  12   1        3.91        1.28      5.71 o 
   5  12   1        2.06       -0.37      5.64 o 
   6  12   1        5.69        4.61      8.45 o 
   7  12   1       19.27       14.68      6.83 o 
  -6  13   1        0.20       -6.70      6.93 o 
  -5  13   1       21.47       16.00      7.53 o 
  -4  13   1        3.59       -6.88      5.44 o 
  -3  13   1        2.94       -5.43      5.26 o 
  -2  13   1        0.86       -4.44      5.28 o 
  -1  13   1       10.00       11.07      6.44 o 
   0  13   1        4.83       -2.33      6.11 o 
   1  13   1        2.11        4.60      5.85 o 
   2  13   1        9.91        1.27      6.27 o 
   3  13   1       12.80       11.23      6.80 o 
   4  13   1        2.88       -3.90      6.58 o 
   5  13   1        0.57       -2.29      6.14 o 
  -1  14   1        3.66        6.36      9.21 o 
   0  14   1        6.25        3.99      9.97 o 
   1  14   1       23.05       34.00     12.82 o 
 -15   0   2      137.89      191.72     24.12 o 
 -14   0   2        2.25        0.57      9.21 o 
 -13   0   2      451.18      547.35     30.58 o 
 -12   0   2      181.45      192.20     16.62 o 
 -11   0   2      422.37      411.36     23.64 o 
 -10   0   2      234.96      219.55     15.86 o 
  -9   0   2        0.63       -3.64      3.01 o 
  -8   0   2        0.65        1.98      2.85 o 
  -7   0   2      386.62      385.87     10.46 o 
  -6   0   2      307.18      337.27      9.16 o 
  -5   0   2     1522.65     1632.38     37.66 o 
  -4   0   2     1533.04     1582.99     29.90 o 
  -3   0   2     9499.77     9520.26    306.86 o 
  -2   0   2       60.28       90.21      5.89 o 
  -1   0   2       62.64       51.18      4.08 o 
   0   0   2       15.58        6.46      2.56 o 
   1   0   2       57.68       69.44      3.51 o 
   2   0   2   101790.37    92923.78   1943.72 o 
   3   0   2     3618.43     3862.61     80.50 o 
   4   0   2     3465.33     3489.53     73.73 o 
   5   0   2       12.26       10.01      2.97 o 
   6   0   2       68.15       65.75      4.88 o 
   7   0   2       32.78       38.58      5.29 o 
   8   0   2       47.37       46.69      6.02 o 
   9   0   2      518.00      508.85     17.12 o 
  10   0   2      221.06      203.74     20.61 o 
  11   0   2       95.04      113.47     10.78 o 
  12   0   2        5.45        5.74      5.51 o 
  13   0   2       85.07       82.99     15.10 o 
 -15   1   2        1.65       -8.41      5.61 o 
 -14   1   2        0.03       -6.01      5.99 o 
 -13   1   2        9.07        6.11      6.03 o 
 -12   1   2      122.02      135.52     12.50 o 
 -11   1   2       88.65      112.81     10.77 o 
 -10   1   2       72.85      105.91      7.48 o 
  -9   1   2        0.46       -3.72      2.48 o 
  -8   1   2       24.94       33.79      3.86 o 
  -7   1   2      134.86      139.40      4.44 o 
  -6   1   2      311.70      309.43      6.08 o 
  -5   1   2      281.40      279.73      5.46 o 
  -4   1   2     1252.05     1253.63     19.04 o 
  -3   1   2      332.33      330.88      6.99 o 
  -2   1   2      372.24      359.91      8.62 o 
  -1   1   2     2729.87     2477.43    103.77 o 
   0   1   2      227.22      208.43      5.15 o 
   1   1   2      138.44      134.44      6.60 o 
   2   1   2       28.48       34.46      3.83 o 
   3   1   2     1081.17      974.95     20.38 o 
   4   1   2     1355.10     1404.98     28.48 o 
   5   1   2     1107.89     1042.27     18.02 o 
   6   1   2       65.94       64.29      4.23 o 
   7   1   2       23.78       32.79      3.97 o 
   8   1   2       48.72       32.09      3.72 o 
   9   1   2        7.56        3.89      2.69 o 
  10   1   2        0.34       -3.92      2.61 o 
  11   1   2       17.57       19.34      4.25 o 
  12   1   2       23.96       18.81      5.37 o 
  13   1   2        2.38       -0.17      5.98 o 
 -15   2   2       70.39       62.35     11.48 o 
 -14   2   2        1.10        4.17      7.01 o 
 -13   2   2       34.79       33.05      8.14 o 
 -12   2   2       27.99       20.60      8.45 o 
 -11   2   2        7.81       11.13      4.53 o 
 -10   2   2      217.57      213.97     11.04 o 
  -9   2   2       44.37       55.41      5.80 o 
  -8   2   2       64.88       71.82      6.02 o 
  -7   2   2      148.27      172.55      4.88 o 
  -6   2   2      154.23      164.32      5.74 o 
  -5   2   2       16.48       21.29      3.52 o 
  -4   2   2      650.27      722.80     13.69 o 
  -3   2   2      244.66      254.49      6.32 o 
  -2   2   2      702.05      699.47     15.51 o 
  -1   2   2      164.95      155.20      4.63 o 
   0   2   2      765.37      668.20     16.48 o 
   1   2   2      948.19      913.81     21.64 o 
   2   2   2     2478.53     2700.55     57.72 o 
   3   2   2     1034.27     1052.97     25.25 o 
   4   2   2      921.63      916.45     15.90 o 
   5   2   2      114.17      101.03      3.97 o 
   6   2   2      847.66      854.94     16.03 o 
   7   2   2        0.31        0.10      2.14 o 
   8   2   2       43.66       47.72      5.08 o 
   9   2   2       13.02       13.94      3.41 o 
  10   2   2       36.68       32.19      4.36 o 
  11   2   2       26.62       26.61      5.66 o 
  12   2   2       19.40       12.26      6.26 o 
  13   2   2        8.14        6.02      6.64 o 
  14   2   2        1.30       -5.25      6.29 o 
 -15   3   2        0.47       -8.00      7.79 o 
 -14   3   2        2.58        5.68      6.68 o 
 -13   3   2       42.22       39.62      8.48 o 
 -12   3   2       22.41       20.56      5.67 o 
 -11   3   2      100.05      104.61     19.69 o 
 -10   3   2       31.12       35.95      6.96 o 
  -9   3   2      164.11      167.42      7.10 o 
  -8   3   2        0.66       -0.27      2.51 o 
  -7   3   2      220.51      201.06      6.92 o 
  -6   3   2     1278.87     1537.25     27.02 o 
  -5   3   2     1273.97     1415.81     24.73 o 
  -4   3   2     3659.39     3852.83     59.57 o 
  -3   3   2      427.04      399.28     11.20 o 
  -2   3   2       52.39       46.76      3.92 o 
  -1   3   2      742.72      791.43     13.88 o 
   0   3   2     1420.77     1368.17     30.18 o 
   1   3   2      318.47      321.34     10.00 o 
   2   3   2        7.57        7.08      2.49 o 
   3   3   2      157.55      146.59      6.68 o 
   4   3   2       84.51       87.31      4.53 o 
   5   3   2      192.22      173.02      5.41 o 
   6   3   2        1.03       12.94     22.22 o 
   7   3   2      121.87      130.79      5.35 o 
   8   3   2       67.90       81.83      5.65 o 
   9   3   2      106.85      100.94      7.92 o 
  10   3   2       39.57       33.52      5.68 o 
  11   3   2       20.54        8.89      6.06 o 
  12   3   2       51.05       47.15      9.64 o 
  13   3   2       11.36       14.05      7.29 o 
  14   3   2       10.03       -6.81      6.45 o 
 -14   4   2       19.63       16.26      7.92 o 
 -13   4   2        0.22       -0.37      5.49 o 
 -12   4   2       10.65       10.10      5.37 o 
 -11   4   2       15.24       13.76      5.36 o 
 -10   4   2       12.66       10.99      4.80 o 
  -9   4   2        7.00        6.40      3.48 o 
  -8   4   2      185.47      209.03      7.80 o 
  -7   4   2      228.53      231.68      7.87 o 
  -6   4   2      118.18      124.27      5.43 o 
  -5   4   2       31.64       43.30      3.99 o 
  -4   4   2     1102.44     1241.15     26.59 o 
  -3   4   2      740.64      768.29     19.12 o 
  -2   4   2       51.54       48.06      4.21 o 
  -1   4   2     2060.61     2094.27     29.95 o 
   0   4   2      123.08      113.47      4.66 o 
   1   4   2      247.91      231.89      6.70 o 
   2   4   2      339.71      361.14     11.78 o 
   3   4   2      766.59      805.22     21.45 o 
   4   4   2       15.12       10.42      3.80 o 
   5   4   2      197.85      201.49      6.65 o 
   6   4   2       44.10       48.38      4.05 o 
   7   4   2       96.07       96.33      7.11 o 
   8   4   2      307.62      290.54     10.37 o 
   9   4   2       63.11       75.45      7.09 o 
  10   4   2        6.65        4.20      5.08 o 
  11   4   2        1.78        0.91      5.20 o 
  12   4   2       34.92       40.56      8.87 o 
  13   4   2       28.14       22.59      8.19 o 
  14   4   2       23.57       24.26      8.63 o 
 -14   5   2        0.02        0.24      7.45 o 
 -13   5   2        4.32       -1.75      5.45 o 
 -12   5   2        0.90       -1.23      5.09 o 
 -11   5   2       55.05       54.32      7.59 o 
 -10   5   2       56.03       49.57      8.84 o 
  -9   5   2        8.17        2.91      3.43 o 
  -8   5   2       19.42       18.90      4.00 o 
  -7   5   2      157.71      159.60      6.79 o 
  -6   5   2      161.63      159.14      6.39 o 
  -5   5   2        1.45        0.66      2.09 o 
  -4   5   2       13.57        8.80      2.50 o 
  -3   5   2       58.65       70.32      3.13 o 
  -2   5   2      404.52      417.14      8.81 o 
  -1   5   2      117.13      116.49      3.83 o 
   0   5   2      192.85      189.75      5.40 o 
   1   5   2       10.18        8.62      1.95 o 
   2   5   2      817.87      873.57     15.85 o 
   3   5   2      140.51      151.50      6.32 o 
   4   5   2      749.22      705.59     40.55 o 
   5   5   2        8.61        5.59      3.75 o 
   6   5   2      261.32      254.78     11.15 o 
   7   5   2       33.91       35.72      5.02 o 
   8   5   2        0.28       -4.60      3.07 o 
   9   5   2        1.06       -2.97      3.56 o 
  10   5   2       49.65       46.75     14.01 o 
  11   5   2       40.40       38.64      8.18 o 
  12   5   2        3.83        3.88      6.09 o 
  13   5   2       30.17       23.39      8.39 o 
 -13   6   2       15.79       18.23      6.95 o 
 -12   6   2       46.54       60.76      8.68 o 
 -11   6   2      214.38      210.76     10.82 o 
 -10   6   2       65.96       85.50      7.87 o 
  -9   6   2      253.59      264.03     10.59 o 
  -8   6   2       31.62       34.73      5.27 o 
  -7   6   2       74.74       87.04      6.59 o 
  -6   6   2        1.19       -2.73      2.38 o 
  -5   6   2        3.80        4.11      2.73 o 
  -4   6   2       12.18       12.34      2.99 o 
  -3   6   2     1315.04     1361.70     28.59 o 
  -2   6   2     1447.32     1566.17     29.06 o 
  -1   6   2       47.88       48.67      3.46 o 
   0   6   2        0.00       -2.41      1.65 o 
   1   6   2      188.19      204.44      6.02 o 
   2   6   2      854.35      947.94     17.48 o 
   3   6   2       94.66       79.67      3.82 o 
   4   6   2       42.73       42.16      3.94 o 
   5   6   2       26.85       25.01      5.15 o 
   6   6   2      385.09      359.97     14.13 o 
   7   6   2       94.09       95.86      6.98 o 
   8   6   2       79.51       97.75      8.15 o 
   9   6   2       19.35       20.13     10.40 o 
  10   6   2       19.34       14.38      6.46 o 
  11   6   2        1.34       -0.58      6.46 o 
  12   6   2       23.45       14.23     12.49 o 
  13   6   2       24.56       19.59      8.50 o 
 -13   7   2        3.78        2.40      6.40 o 
 -12   7   2        5.40       -2.90      5.38 o 
 -11   7   2        4.26       -0.14      5.20 o 
 -10   7   2       50.00       58.16      7.05 o 
  -9   7   2       22.55       20.38      6.65 o 
  -8   7   2      249.12      266.06      9.98 o 
  -7   7   2       60.07       64.65      6.57 o 
  -6   7   2      108.37      116.30      6.19 o 
  -5   7   2        9.31        7.04      3.12 o 
  -4   7   2        4.52        0.05      2.38 o 
  -3   7   2      314.03      308.66     10.22 o 
  -2   7   2        4.74        3.06      2.01 o 
  -1   7   2      209.80      219.91      6.17 o 
   0   7   2       46.33       58.22      5.07 o 
   1   7   2       33.16       27.84      3.34 o 
   2   7   2       15.24       14.69      2.87 o 
   3   7   2        5.70        5.01      3.83 o 
   4   7   2       29.23       23.40      5.02 o 
   5   7   2      102.45       98.57      7.25 o 
   6   7   2       19.26       24.86      5.82 o 
   7   7   2       14.53       15.21      8.55 o 
   8   7   2        5.84        0.57      5.65 o 
   9   7   2       21.98       18.77      6.64 o 
  10   7   2        3.96        5.07      5.97 o 
  11   7   2      105.76      105.62     12.34 o 
  12   7   2       49.17       48.38     10.04 o 
 -12   8   2        2.69       -3.59      6.77 o 
 -11   8   2        7.75       -3.57      5.55 o 
 -10   8   2        0.30       -4.36      4.05 o 
  -9   8   2      320.01      325.85     11.68 o 
  -8   8   2      206.14      190.28     14.35 o 
  -7   8   2        5.88        1.59      3.71 o 
  -6   8   2        0.01       -4.91      3.27 o 
  -5   8   2      425.59      404.04     11.72 o 
  -4   8   2       64.50       67.78      5.85 o 
  -3   8   2       11.73        6.31      2.94 o 
  -2   8   2      895.88      954.27     17.06 o 
  -1   8   2        6.04        5.17      2.40 o 
   0   8   2       32.78       41.45      3.85 o 
   1   8   2       13.52        5.96      2.74 o 
   2   8   2       15.46       13.47      4.12 o 
   3   8   2       80.32       89.40      7.24 o 
   4   8   2       29.77       21.43      5.48 o 
   5   8   2       62.36       56.00      6.24 o 
   6   8   2      428.62      458.11     17.64 o 
   7   8   2       37.89       29.74      6.84 o 
   8   8   2       41.56       41.16      8.34 o 
   9   8   2       91.61       84.71     10.58 o 
  10   8   2       16.65        7.94      6.91 o 
  11   8   2        1.86        4.40      6.64 o 
  12   8   2       31.27       23.41      8.62 o 
 -11   9   2        0.06       -4.46      6.18 o 
 -10   9   2        6.78        3.55      4.68 o 
  -9   9   2        1.52       -3.03      4.48 o 
  -8   9   2        1.90        0.11      4.26 o 
  -7   9   2      147.06      151.73      9.22 o 
  -6   9   2        8.41        9.70      4.14 o 
  -5   9   2        6.28       10.25      4.10 o 
  -4   9   2      258.25      261.33      9.31 o 
  -3   9   2      112.97      118.80      7.21 o 
  -2   9   2        0.40       -4.05      2.70 o 
  -1   9   2        1.41       -1.62      2.36 o 
   0   9   2       15.59        9.77      3.36 o 
   1   9   2        1.69       -3.09      3.25 o 
   2   9   2      162.88      163.97      8.36 o 
   3   9   2        0.01       -1.20      3.52 o 
   4   9   2       19.02       16.21      6.64 o 
   5   9   2        8.12        5.66      5.06 o 
   6   9   2       42.63       47.67      8.11 o 
   7   9   2       55.22       46.73     12.91 o 
   8   9   2       37.74       13.35      6.45 o 
   9   9   2       51.95       66.14     10.56 o 
  10   9   2        0.75       -4.80      6.10 o 
  11   9   2       11.01        7.46      7.30 o 
 -10  10   2        0.18       -5.96      5.87 o 
  -9  10   2        0.06       -0.61      4.48 o 
  -8  10   2       88.33      111.74      9.10 o 
  -7  10   2        6.66        4.17      4.51 o 
  -6  10   2        2.60        3.65      4.44 o 
  -5  10   2       38.80       39.86      5.85 o 
  -4  10   2        0.95        0.23      3.68 o 
  -3  10   2      247.52      248.65      9.33 o 
  -2  10   2        6.53        3.07      4.44 o 
  -1  10   2      449.30      480.15     11.53 o 
   0  10   2        6.57       14.17      5.09 o 
   1  10   2        0.28       -2.49      3.97 o 
   2  10   2        1.07       -1.36      3.88 o 
   3  10   2        9.98        6.28      4.46 o 
   4  10   2        3.62       -1.49      8.45 o 
   5  10   2      121.56      115.79     11.72 o 
   6  10   2        4.15        0.20      5.70 o 
   7  10   2       65.93       60.26      9.52 o 
   8  10   2        6.13        9.52      6.43 o 
   9  10   2       41.53       48.70     13.25 o 
  10  10   2        1.41       -4.29     11.68 o 
  -9  11   2       21.23       26.44      9.86 o 
  -8  11   2        0.32       -0.11      4.99 o 
  -7  11   2        3.39        1.35      4.56 o 
  -6  11   2        2.12        1.84      4.33 o 
  -5  11   2        0.33       -5.92      3.95 o 
  -4  11   2        3.75       -3.54      4.15 o 
  -3  11   2       19.87       17.52      5.67 o 
  -2  11   2       82.75       91.08      9.24 o 
  -1  11   2       27.96       24.22      7.84 o 
   0  11   2       97.96      101.50      9.78 o 
   1  11   2       50.38       61.05      7.78 o 
   2  11   2       49.16       54.49     10.68 o 
   3  11   2       29.35       26.69      7.25 o 
   4  11   2        4.83       -1.55      5.23 o 
   5  11   2        9.31        3.91      8.50 o 
   6  11   2       81.13       85.71     11.37 o 
   7  11   2        1.08       -5.95      5.30 o 
   8  11   2        0.50       -2.89      6.14 o 
  -7  12   2       14.78       13.16      6.75 o 
  -6  12   2        0.81       -3.57      4.85 o 
  -5  12   2       32.03       30.47      6.19 o 
  -4  12   2        0.84       -2.46      4.57 o 
  -3  12   2        8.64       -3.85      5.21 o 
  -2  12   2       55.43       63.48      8.87 o 
  -1  12   2       68.62       75.49      8.89 o 
   0  12   2        0.92       -6.42      6.39 o 
   1  12   2        5.25        0.41      5.02 o 
   2  12   2       78.64      105.42     11.75 o 
   3  12   2       39.41       43.17      8.61 o 
   4  12   2        0.09       -8.04      5.50 o 
   5  12   2        3.05       -0.77      6.24 o 
   6  12   2       12.19        2.64      6.90 o 
   7  12   2        1.91       -9.63      6.42 o 
  -5  13   2        2.82       -1.68      6.25 o 
  -4  13   2        0.23       -2.17      7.38 o 
  -3  13   2        2.87       -4.02      5.86 o 
  -2  13   2       24.52        7.10      6.26 o 
  -1  13   2        3.98      -11.00      7.55 o 
   0  13   2        1.62       -8.36      7.19 o 
   1  13   2        0.45       -5.13      7.88 o 
   2  13   2        0.39       -3.31      6.25 o 
   3  13   2        0.13        1.31      6.37 o 
   4  13   2        6.05       -0.55      8.02 o 
 -15   1   3        0.14       -8.35      5.97 o 
 -14   1   3       34.66       32.09      8.73 o 
 -13   1   3       46.76       44.95      9.06 o 
 -12   1   3      428.12      447.48     33.38 o 
 -11   1   3       51.42       54.13      8.64 o 
 -10   1   3       57.42       57.88      8.29 o 
  -9   1   3      246.71      239.64      9.24 o 
  -8   1   3       47.92       54.13      4.11 o 
  -7   1   3        4.83        5.19      2.05 o 
  -6   1   3      379.27      351.67      7.85 o 
  -5   1   3     1343.46     1503.63     23.29 o 
  -4   1   3     1098.23     1155.60     20.72 o 
  -3   1   3      788.93      807.79     17.40 o 
  -2   1   3       96.74       96.10      4.93 o 
  -1   1   3     1614.03     1464.06     47.65 o 
   0   1   3        0.59        0.78      1.45 o 
   1   1   3       36.65       39.51      3.96 o 
   2   1   3      898.60      878.83     17.03 o 
   3   1   3      353.47      327.65     10.69 o 
   4   1   3        7.18        4.96      1.75 o 
   5   1   3     6901.23     6799.09     99.55 o 
   6   1   3        0.14        1.04      2.09 o 
   7   1   3      120.19      106.49      6.03 o 
   8   1   3      311.75      285.97      8.28 o 
   9   1   3        9.43        5.87      3.69 o 
  10   1   3        0.25       -0.93      3.59 o 
  11   1   3        0.09       -3.88      3.78 o 
  12   1   3        0.82       -3.72      6.01 o 
  13   1   3        2.55       -1.69      6.91 o 
  14   1   3        5.34       -5.51     10.16 o 
 -14   2   3       17.16       18.52      7.79 o 
 -13   2   3       64.24       75.05     11.08 o 
 -12   2   3       51.60       51.46      8.93 o 
 -11   2   3      127.76      138.34     12.30 o 
 -10   2   3      110.32      126.58      7.96 o 
  -9   2   3      151.56      165.52      7.01 o 
  -8   2   3      148.98      138.13      5.95 o 
  -7   2   3       13.20       16.41      2.99 o 
  -6   2   3      649.31      704.19     14.95 o 
  -5   2   3      102.69      127.43      4.18 o 
  -4   2   3      593.05      532.81     10.10 o 
  -3   2   3      297.04      333.22      7.67 o 
  -2   2   3      496.69      466.50      9.64 o 
  -1   2   3     2175.16     2171.65     38.23 o 
   0   2   3       91.99      101.49      3.77 o 
   1   2   3     2112.93     2121.54     47.00 o 
   2   2   3        0.51       -0.75      2.04 o 
   3   2   3      455.30      494.77     21.22 o 
   4   2   3      508.67      501.91     10.11 o 
   5   2   3     3138.24     2980.09     52.82 o 
   6   2   3      152.33      154.64      5.46 o 
   7   2   3       85.97       86.68      7.92 o 
   8   2   3       88.70      106.18     12.18 o 
   9   2   3       56.16       64.62      6.73 o 
  10   2   3       76.28       75.78     12.82 o 
  11   2   3        9.56        2.16      4.51 o 
  12   2   3       35.61       25.47      6.02 o 
  13   2   3       15.14        9.59     11.11 o 
  14   2   3        5.16       -7.88     10.83 o 
 -14   3   3       57.51       61.69     11.20 o 
 -13   3   3        0.00        2.52      6.41 o 
 -12   3   3       17.59        6.03      6.60 o 
 -11   3   3       55.89       61.79      7.45 o 
 -10   3   3       37.22       47.90      5.59 o 
  -9   3   3      190.52      173.77      7.35 o 
  -8   3   3      125.22      115.99      5.75 o 
  -7   3   3       56.28       58.61      5.02 o 
  -6   3   3        0.19       -2.76      1.84 o 
  -5   3   3       74.54       92.96      4.42 o 
  -4   3   3       73.18       76.81      4.53 o 
  -3   3   3       40.28       37.14      2.92 o 
  -2   3   3      127.36      116.74      4.05 o 
  -1   3   3       25.07       27.40      2.89 o 
   0   3   3      136.67      151.73      5.51 o 
   1   3   3        5.90        4.97      2.58 o 
   2   3   3      431.92      457.62     14.10 o 
   3   3   3      358.46      324.44     11.40 o 
   4   3   3      176.94      187.84     16.29 o 
   5   3   3        1.83       -3.65      2.43 o 
   6   3   3      348.11      350.11     11.06 o 
   7   3   3       75.96       70.59      6.42 o 
   8   3   3       70.56       78.31      7.02 o 
   9   3   3      185.63      167.56      8.44 o 
  10   3   3        2.42        1.42      4.09 o 
  11   3   3       56.41       63.63      9.13 o 
  12   3   3       50.03       59.58     10.37 o 
  13   3   3        1.72       -3.83      7.83 o 
 -14   4   3        3.50       11.16      7.51 o 
 -13   4   3       27.96       22.95     10.16 o 
 -12   4   3        1.82        2.13      4.89 o 
 -11   4   3      143.49      154.50      8.82 o 
 -10   4   3      178.50      154.22      7.64 o 
  -9   4   3      225.03      231.63      8.85 o 
  -8   4   3      198.18      200.42      7.86 o 
  -7   4   3      322.69      329.30      9.78 o 
  -6   4   3      189.01      190.34      6.90 o 
  -5   4   3        6.77        9.22      2.62 o 
  -4   4   3       49.76       40.36      4.74 o 
  -3   4   3     1426.47     1563.54     35.51 o 
  -2   4   3     1088.06     1147.72     20.11 o 
  -1   4   3        0.45        0.77      1.64 o 
   0   4   3      337.74      360.19      8.05 o 
   1   4   3       52.78       67.53      5.79 o 
   2   4   3       52.24       62.45      5.40 o 
   3   4   3      100.96      112.34      6.66 o 
   4   4   3        6.81        8.45      4.70 o 
   5   4   3      122.60       97.34      6.68 o 
   6   4   3      166.88      182.49      7.93 o 
   7   4   3      199.58      179.88      8.25 o 
   8   4   3        1.09       -2.99      3.37 o 
   9   4   3        4.51       -1.70      3.96 o 
  10   4   3      119.67      130.33      9.07 o 
  11   4   3      108.81      109.77     11.90 o 
  12   4   3       61.31       63.33     16.90 o 
  13   4   3       43.80       38.61     16.62 o 
 -14   5   3        1.11        2.53      7.46 o 
 -13   5   3        1.94       -1.98      5.53 o 
 -12   5   3        2.51        3.69      4.99 o 
 -11   5   3       89.02      112.51      9.03 o 
 -10   5   3       67.76       60.69      7.29 o 
  -9   5   3      203.84      204.88      8.65 o 
  -8   5   3      263.60      270.66      9.48 o 
  -7   5   3       72.52       84.13      6.30 o 
  -6   5   3       11.65       10.62      3.12 o 
  -5   5   3      199.40      218.85      7.46 o 
  -4   5   3       10.01        5.19      2.44 o 
  -3   5   3       59.57       51.72      5.37 o 
  -2   5   3        1.29        0.09      1.73 o 
  -1   5   3      654.87      690.78     13.55 o 
   0   5   3       83.08       75.45      3.38 o 
   1   5   3       72.96       71.00      3.13 o 
   2   5   3       94.37      101.85      6.55 o 
   3   5   3       24.18       29.93      6.03 o 
   4   5   3       60.58       76.40      7.59 o 
   5   5   3      149.74      150.01      8.50 o 
   6   5   3       43.90       42.73      6.45 o 
   7   5   3        2.08       -2.06      3.50 o 
   8   5   3       45.48       51.00      6.49 o 
   9   5   3       11.07        8.24      4.63 o 
  10   5   3        0.00        0.24      4.92 o 
  11   5   3        2.57        0.95      6.01 o 
  12   5   3        0.46        3.92      6.23 o 
  13   5   3        0.09       -9.05      6.84 o 
 -13   6   3        9.18       15.37      6.89 o 
 -12   6   3        0.92       -0.13      5.15 o 
 -11   6   3       10.57        4.25      4.57 o 
 -10   6   3      155.45      158.21      9.06 o 
  -9   6   3       33.62       16.12      4.64 o 
  -8   6   3      132.41      137.68      7.15 o 
  -7   6   3        4.20       -2.27      3.69 o 
  -6   6   3        2.97       -2.29      2.64 o 
  -5   6   3      180.71      170.83      6.90 o 
  -4   6   3        0.06        0.60      2.37 o 
  -3   6   3       33.42       33.13      3.17 o 
  -2   6   3      175.84      180.86      6.62 o 
  -1   6   3       70.18       68.99      5.39 o 
   0   6   3       68.77       67.94      4.88 o 
   1   6   3      107.54      110.81      5.30 o 
   2   6   3      342.79      339.76     14.84 o 
   3   6   3        1.89       -2.71      3.09 o 
   4   6   3       60.70       81.10      8.97 o 
   5   6   3        0.18       -1.00      3.22 o 
   6   6   3        1.85       -2.07      3.62 o 
   7   6   3      159.06      143.81      7.80 o 
   8   6   3        9.88        5.17      4.42 o 
   9   6   3        0.28       -2.05      4.20 o 
  10   6   3        1.83       -4.73      5.93 o 
  11   6   3        9.17        4.96     11.92 o 
  12   6   3        1.71       -9.28      6.29 o 
 -13   7   3        0.44       -5.28      5.78 o 
 -12   7   3        2.96        1.63      6.25 o 
 -11   7   3       21.91       20.38      5.73 o 
 -10   7   3        2.97        2.57      4.72 o 
  -9   7   3      247.58      228.91      9.71 o 
  -8   7   3      315.73      265.42     10.10 o 
  -7   7   3       34.51       27.54      5.17 o 
  -6   7   3      131.30      123.46      6.57 o 
  -5   7   3      473.11      465.65     15.67 o 
  -4   7   3       11.16        3.99      2.95 o 
  -3   7   3        7.73        5.74      3.23 o 
  -2   7   3        0.22       -2.37      1.93 o 
  -1   7   3        9.46        6.97      2.57 o 
   0   7   3       18.00       22.53      3.13 o 
   1   7   3      464.19      476.08     13.91 o 
   2   7   3        3.59        3.26      3.37 o 
   3   7   3        0.59       -1.73      2.80 o 
   4   7   3        5.07        3.89      3.24 o 
   5   7   3       37.46       37.18      6.60 o 
   6   7   3       14.93        9.60      5.23 o 
   7   7   3       15.58       13.54      5.72 o 
   8   7   3       21.69       13.36      5.21 o 
   9   7   3       86.30       90.70     10.80 o 
  10   7   3        8.71        3.73      6.66 o 
  11   7   3        3.58        1.46      6.88 o 
  12   7   3       22.32       21.32      8.62 o 
 -12   8   3        5.40        2.30      6.29 o 
 -11   8   3        0.20       -6.74      4.49 o 
 -10   8   3        2.93       -2.37      4.76 o 
  -9   8   3        0.76       -2.31      4.35 o 
  -8   8   3       17.16        8.25      5.62 o 
  -7   8   3       30.18       26.85      5.19 o 
  -6   8   3       54.84       60.85      6.45 o 
  -5   8   3      728.54      766.19     35.10 o 
  -4   8   3      401.42      397.62     21.53 o 
  -3   8   3       58.70       60.96      5.55 o 
  -2   8   3       37.75       36.05      4.52 o 
  -1   8   3       16.74       13.83      3.28 o 
   0   8   3        3.19        0.22      3.14 o 
   1   8   3      121.88      122.26      7.13 o 
   2   8   3        0.45       -3.27      3.04 o 
   3   8   3        0.01       -2.90      3.23 o 
   4   8   3       11.12        3.44      3.65 o 
   5   8   3        7.15       -2.23      4.60 o 
   6   8   3       24.87       20.01      5.28 o 
   7   8   3        2.76        2.27      5.54 o 
   8   8   3       25.32       19.91     17.43 o 
   9   8   3        1.25        0.18      5.64 o 
  10   8   3       92.85       98.28     12.40 o 
  11   8   3       46.34       52.18     10.60 o 
 -11   9   3        1.03       -5.89      5.56 o 
 -10   9   3       49.68       55.81      7.40 o 
  -9   9   3       62.85       62.01      7.53 o 
  -8   9   3        9.48        9.25      4.72 o 
  -7   9   3       16.15        6.70      4.41 o 
  -6   9   3      153.55      152.84      7.83 o 
  -5   9   3      287.48      288.93     11.86 o 
  -4   9   3      328.63      329.94     11.23 o 
  -3   9   3       38.42       38.34      5.67 o 
  -2   9   3      820.12      817.29     18.29 o 
  -1   9   3       68.42       90.13     15.15 o 
   0   9   3       17.97       10.40      4.68 o 
   1   9   3       58.25       62.00      6.97 o 
   2   9   3        1.38        1.36      3.87 o 
   3   9   3       22.86       16.37      5.89 o 
   4   9   3        0.14       -1.03      3.80 o 
   5   9   3        0.04       -0.55      4.00 o 
   6   9   3        0.65       -5.68      4.45 o 
   7   9   3        1.28       -5.11      5.40 o 
   8   9   3      134.26      149.22     12.27 o 
   9   9   3       56.05       65.26     10.57 o 
  10   9   3       60.68       54.84     10.49 o 
 -10  10   3        0.78       -3.84      5.04 o 
  -9  10   3      151.63      172.43     10.10 o 
  -8  10   3        8.46        1.15      4.77 o 
  -7  10   3       14.81        9.26      4.83 o 
  -6  10   3        0.62       -4.12      4.08 o 
  -5  10   3       48.29       49.12      6.25 o 
  -4  10   3      119.49      127.07      8.27 o 
  -3  10   3      248.80      224.42     10.80 o 
  -2  10   3      130.41      133.68     10.67 o 
  -1  10   3      403.30      404.40     18.13 o 
   0  10   3      109.90      119.89      8.51 o 
   1  10   3       63.23       77.95      8.11 o 
   2  10   3       58.97       72.01      8.13 o 
   3  10   3       79.37       86.67      8.35 o 
   4  10   3       61.63       78.85      8.35 o 
   5  10   3        9.90       18.38      7.10 o 
   6  10   3        1.16       -6.25      5.00 o 
   7  10   3      122.31      159.11     14.77 o 
   8  10   3       20.58       23.21     15.62 o 
   9  10   3       26.67       18.84      7.68 o 
  -8  11   3       23.25       33.44      6.78 o 
  -7  11   3       38.68       47.87      7.04 o 
  -6  11   3       52.63       67.56      7.92 o 
  -5  11   3        9.91        4.76      5.53 o 
  -4  11   3       35.61       42.07      7.42 o 
  -3  11   3       45.35       37.78      6.85 o 
  -2  11   3        6.49        0.27      9.78 o 
  -1  11   3        2.42       -2.73      6.10 o 
   0  11   3      199.26      195.28     12.92 o 
   1  11   3       12.49       11.44      5.43 o 
   2  11   3      280.77      268.63     12.07 o 
   3  11   3       16.79       18.71      5.86 o 
   4  11   3       93.74      130.55     15.34 o 
   5  11   3        1.78       -4.13      5.50 o 
   6  11   3       22.56       17.53      7.48 o 
   7  11   3        1.84       -3.43      6.21 o 
   8  11   3        9.44       -4.54      6.67 o 
  -7  12   3        1.69        1.21      6.00 o 
  -6  12   3        1.96        4.73      6.12 o 
  -5  12   3       29.18       20.69      7.08 o 
  -4  12   3        6.23        6.24      6.00 o 
  -3  12   3        2.42       -0.50      5.07 o 
  -2  12   3        0.01       -8.01      6.10 o 
  -1  12   3        6.64        3.60      6.63 o 
   0  12   3        0.51       -7.70      5.14 o 
   1  12   3      150.98      151.00     12.01 o 
   2  12   3        8.74       -0.05      5.09 o 
   3  12   3        5.28       -0.69      6.55 o 
   4  12   3        8.80        2.57      7.36 o 
   5  12   3       47.78       54.74     11.87 o 
   6  12   3        0.23        2.16      7.12 o 
  -4  13   3        2.62        4.19      8.13 o 
  -3  13   3        7.09        1.55      7.31 o 
  -2  13   3        0.19      -10.72      9.69 o 
  -1  13   3        0.25       -7.05     10.07 o 
   0  13   3        0.24       -1.26      6.97 o 
   1  13   3        0.71      -10.26      6.84 o 
   2  13   3        0.00      -12.68      8.45 o 
   3  13   3        4.46        1.38      6.50 o 
 -14   0   4       51.13       57.64     14.72 o 
 -13   0   4       38.97       18.04     11.40 o 
 -12   0   4        0.39        3.70      7.79 o 
 -11   0   4     1094.08     1178.25     49.00 o 
 -10   0   4      134.10      148.90     14.34 o 
  -9   0   4     1003.81     1067.82     43.40 o 
  -8   0   4      283.88      277.90     16.76 o 
  -7   0   4       58.56       65.78      6.41 o 
  -6   0   4       40.10       39.15      9.64 o 
  -5   0   4       98.30       69.94      5.37 o 
  -4   0   4       81.77       84.03      5.89 o 
  -3   0   4     1538.31     1572.15     51.28 o 
  -2   0   4        5.64        6.46      3.42 o 
  -1   0   4     1344.12     1395.33     44.92 o 
   0   0   4      559.38      580.20     21.84 o 
   1   0   4      936.39      843.73     21.69 o 
   2   0   4      211.90      205.73      8.18 o 
   3   0   4       90.16       84.36      5.62 o 
   4   0   4    10146.42     9896.07    202.63 o 
   5   0   4      359.82      392.38     13.29 o 
   6   0   4     1015.32      938.01     25.27 o 
   7   0   4      111.54       94.31      8.17 o 
   8   0   4      179.47      159.34     14.24 o 
   9   0   4       11.14        7.50      7.79 o 
  10   0   4        2.17       -2.75      7.69 o 
  11   0   4        6.78        6.84      9.78 o 
  12   0   4       47.55       29.44     11.59 o 
  13   0   4       58.35       24.50     12.91 o 
 -14   1   4        9.43       17.41      7.25 o 
 -13   1   4       10.61       10.92      6.69 o 
 -12   1   4       15.99       13.93      7.03 o 
 -11   1   4       30.81       20.93      6.84 o 
 -10   1   4      310.60      268.50     13.50 o 
  -9   1   4      106.68      117.98      7.84 o 
  -8   1   4      474.68      464.73     16.83 o 
  -7   1   4        8.67        6.08      2.69 o 
  -6   1   4       73.89       87.97      4.85 o 
  -5   1   4       81.84       83.81      4.79 o 
  -4   1   4        0.07       -2.86      1.91 o 
  -3   1   4      788.09      807.31     18.16 o 
  -2   1   4       26.01       15.00      3.33 o 
  -1   1   4      183.77      196.53      8.00 o 
   0   1   4       20.39       33.74      4.36 o 
   1   1   4       62.46       60.05      3.63 o 
   2   1   4        1.18       -0.13      1.57 o 
   3   1   4        1.26       -1.11      1.62 o 
   4   1   4      100.41      103.66      5.70 o 
   5   1   4      172.03      162.99      7.57 o 
   6   1   4      176.35      161.99      7.61 o 
   7   1   4       24.17       22.05      4.45 o 
   8   1   4      206.97      178.64      8.22 o 
   9   1   4       30.14       33.81      7.38 o 
  10   1   4       36.00       31.18      7.76 o 
  11   1   4        0.00       -3.23      6.14 o 
  12   1   4       11.39       16.61      8.01 o 
  13   1   4       16.10        4.43      7.75 o 
 -14   2   4       14.84       28.50      8.55 o 
 -13   2   4       50.89       33.30      8.83 o 
 -12   2   4        6.88        6.69      7.12 o 
 -11   2   4       13.80       14.55      6.41 o 
 -10   2   4       29.03       22.63      5.21 o 
  -9   2   4       28.81       31.20      4.69 o 
  -8   2   4      517.23      513.41     12.94 o 
  -7   2   4      174.90      165.62      6.51 o 
  -6   2   4      124.19      108.89      4.88 o 
  -5   2   4      171.21      183.22      6.67 o 
  -4   2   4       79.21       80.09      4.76 o 
  -3   2   4       43.48       43.15      4.29 o 
  -2   2   4      462.44      493.61     13.13 o 
  -1   2   4       84.96       79.72      4.06 o 
   0   2   4      146.79      130.88      4.97 o 
   1   2   4      162.85      150.44      7.48 o 
   2   2   4       22.18       17.10      2.32 o 
   3   2   4      161.94      152.25      5.79 o 
   4   2   4      411.67      445.78     20.02 o 
   5   2   4      294.44      281.58      9.69 o 
   6   2   4      160.48      171.15      7.66 o 
   7   2   4       60.95       61.51      6.35 o 
   8   2   4      248.22      223.03      9.48 o 
   9   2   4       28.11       29.95      5.84 o 
  10   2   4        1.94        2.64      4.28 o 
  11   2   4       11.06        9.64      6.98 o 
  12   2   4        1.65       -3.09      6.64 o 
  13   2   4        3.90        3.52      7.79 o 
 -14   3   4       16.76       19.96      7.74 o 
 -13   3   4        0.05       -4.34      9.73 o 
 -12   3   4        3.47       -2.59      5.42 o 
 -11   3   4      125.73      132.02     14.15 o 
 -10   3   4       65.88       75.60      6.86 o 
  -9   3   4      166.18      148.56      7.03 o 
  -8   3   4        9.15        7.21      3.37 o 
  -7   3   4      704.19      697.18     16.80 o 
  -6   3   4       17.67       17.21      3.44 o 
  -5   3   4      179.39      168.27      8.74 o 
  -4   3   4      621.93      713.92     14.42 o 
  -3   3   4     1102.74     1257.23     29.79 o 
  -2   3   4      908.16      995.73     18.46 o 
  -1   3   4      254.67      263.63      7.72 o 
   0   3   4      498.11      500.50     17.21 o 
   1   3   4      167.37      152.30      5.71 o 
   2   3   4      111.34      108.45      7.22 o 
   3   3   4      144.80      142.11      7.64 o 
   4   3   4      110.50      107.93      6.87 o 
   5   3   4       34.13       40.61      4.99 o 
   6   3   4       15.84       19.43      4.54 o 
   7   3   4       78.11       84.93      7.44 o 
   8   3   4       55.29       60.04      6.83 o 
   9   3   4       42.11       50.82      6.83 o 
  10   3   4       11.65        6.96      4.88 o 
  11   3   4       23.93       22.52      6.10 o 
  12   3   4       16.75       10.76     13.29 o 
  13   3   4        1.85        1.42     11.02 o 
 -14   4   4        1.24        3.18     11.16 o 
 -13   4   4       14.58       18.33      8.09 o 
 -12   4   4       33.61       38.35      7.51 o 
 -11   4   4       10.38        4.95      4.31 o 
 -10   4   4       52.51       59.76      6.61 o 
  -9   4   4        2.52       -1.75      3.50 o 
  -8   4   4        0.03       -1.82      3.02 o 
  -7   4   4       76.39       71.50      8.76 o 
  -6   4   4      321.71      337.94     10.63 o 
  -5   4   4        8.08        6.00      2.99 o 
  -4   4   4      363.69      385.11     11.56 o 
  -3   4   4      338.55      336.42      9.52 o 
  -2   4   4      702.13      749.80     14.87 o 
  -1   4   4       61.29       67.84      4.58 o 
   0   4   4       10.73       11.55      3.10 o 
   1   4   4      221.82      216.73     18.04 o 
   2   4   4        0.99        2.60      3.10 o 
   3   4   4        4.64        1.23      3.32 o 
   4   4   4      176.36      182.00     10.40 o 
   5   4   4       27.43       20.37      4.93 o 
   6   4   4        7.74        7.40      3.93 o 
   7   4   4       27.57       29.24      6.55 o 
   8   4   4        6.79        3.50      4.08 o 
   9   4   4        1.11       -3.78      4.22 o 
  10   4   4       86.64       92.70      9.32 o 
  11   4   4        1.50       -3.53      4.75 o 
  12   4   4        6.11        5.18      7.40 o 
 -13   5   4        5.12       -3.91      6.47 o 
 -12   5   4        0.20       -3.91      4.66 o 
 -11   5   4        0.94       -5.28      3.91 o 
 -10   5   4        7.27        6.76      4.24 o 
  -9   5   4      109.72      134.62      9.33 o 
  -8   5   4      315.20      294.33     10.19 o 
  -7   5   4      109.02      110.61      7.46 o 
  -6   5   4        1.44        0.23      2.70 o 
  -5   5   4      396.70      400.88     18.08 o 
  -4   5   4        6.16        7.42      3.81 o 
  -3   5   4       19.57       18.14      2.82 o 
  -2   5   4      331.98      338.05      8.63 o 
  -1   5   4       93.58       90.39      5.58 o 
   0   5   4      156.70      154.14      5.61 o 
   1   5   4      496.99      425.86     19.32 o 
   2   5   4        9.36        4.96      4.08 o 
   3   5   4        7.05        2.89      3.62 o 
   4   5   4      206.05      200.02     10.27 o 
   5   5   4       54.03       64.59     10.35 o 
   6   5   4      111.06      119.34      8.07 o 
   7   5   4       23.33       17.59      5.08 o 
   8   5   4       14.36       12.98      5.07 o 
   9   5   4       13.30        9.67      5.30 o 
  10   5   4       24.83       20.01      6.39 o 
  11   5   4        0.15        1.92      7.36 o 
  12   5   4        5.45        0.86     11.54 o 
 -13   6   4       29.69       37.27      8.77 o 
 -12   6   4        0.07       -3.11      4.91 o 
 -11   6   4       43.02       41.74      6.66 o 
 -10   6   4        4.52       -1.61      4.05 o 
  -9   6   4      110.16      105.73      9.39 o 
  -8   6   4       52.98       55.76      6.46 o 
  -7   6   4      179.05      178.78      7.91 o 
  -6   6   4       16.63       17.38      3.90 o 
  -5   6   4       60.65       61.41      5.50 o 
  -4   6   4       15.18       20.91      4.43 o 
  -3   6   4        0.14       -2.61      2.57 o 
  -2   6   4       97.89       89.78      5.65 o 
  -1   6   4      794.64      790.97     15.98 o 
   0   6   4      553.97      574.33     15.73 o 
   1   6   4       23.13       31.50      4.86 o 
   2   6   4        0.86       -1.01      3.58 o 
   3   6   4      199.19      206.91     10.65 o 
   4   6   4      195.03      189.30     10.50 o 
   5   6   4       30.48       29.38      6.34 o 
   6   6   4       16.13       22.87      6.93 o 
   7   6   4        4.98        1.64      3.90 o 
   8   6   4       91.21       99.83      9.04 o 
   9   6   4       23.85       16.53      6.31 o 
  10   6   4       23.57       27.58      8.29 o 
  11   6   4        1.41       -4.07      6.31 o 
 -12   7   4        0.07       -7.51      5.16 o 
 -11   7   4        9.03        3.82      5.50 o 
 -10   7   4        0.04       -5.17      4.21 o 
  -9   7   4        0.80       -5.53      3.88 o 
  -8   7   4       17.40       15.10      4.75 o 
  -7   7   4        7.31        5.55      4.11 o 
  -6   7   4       58.60       71.45      6.56 o 
  -5   7   4        5.42       -1.69      3.12 o 
  -4   7   4       12.25        2.89      3.67 o 
  -3   7   4        0.12       -2.82      2.74 o 
  -2   7   4      248.03      224.27     12.07 o 
  -1   7   4      334.14      325.71     16.54 o 
   0   7   4      146.86      132.12      7.01 o 
   1   7   4       84.60       76.43      7.68 o 
   2   7   4      122.25      113.64      6.93 o 
   3   7   4       13.07        9.08      3.97 o 
   4   7   4       20.85       27.05      6.44 o 
   5   7   4        0.43       -4.28      4.51 o 
   6   7   4        7.46        4.98      5.32 o 
   7   7   4       43.16       41.24      7.83 o 
   8   7   4        0.00       -2.50      4.53 o 
   9   7   4        2.86        0.45      5.16 o 
  10   7   4       19.37        5.00      6.75 o 
  11   7   4       10.86        7.70      7.79 o 
 -11   8   4        1.69       -1.37      6.83 o 
 -10   8   4        2.09       -0.31      4.86 o 
  -9   8   4       32.92       22.27      5.80 o 
  -8   8   4       17.44        9.77      5.93 o 
  -7   8   4       80.78       58.05      9.06 o 
  -6   8   4      175.58      159.69      7.86 o 
  -5   8   4       43.65       51.74      6.51 o 
  -4   8   4       38.21       39.47      5.95 o 
  -3   8   4        7.96        2.29      5.11 o 
  -2   8   4      298.02      293.41     25.54 o 
  -1   8   4      153.85      137.28      9.80 o 
   0   8   4      407.43      412.72     13.50 o 
   1   8   4      222.75      204.29      9.39 o 
   2   8   4        2.09       -3.19      3.60 o 
   3   8   4       21.64       20.91      5.25 o 
   4   8   4        1.10       -1.79      3.89 o 
   5   8   4        0.03       -3.88      3.78 o 
   6   8   4        0.77       -6.85      4.56 o 
   7   8   4        0.00       -6.46      4.65 o 
   8   8   4      109.73      123.91     10.64 o 
   9   8   4        0.84       -2.34      6.37 o 
  10   8   4       14.77        6.39      7.79 o 
 -10   9   4        2.25        2.82      6.39 o 
  -9   9   4        0.68       -0.51      4.52 o 
  -8   9   4       49.81       46.74      7.33 o 
  -7   9   4        1.62       -1.32      4.29 o 
  -6   9   4       52.87       55.82      6.65 o 
  -5   9   4      231.90      223.29      9.23 o 
  -4   9   4       13.47        8.03      7.03 o 
  -3   9   4        0.14       -2.79      5.30 o 
  -2   9   4       23.90       15.24      6.66 o 
  -1   9   4        4.46       -1.63      5.06 o 
   0   9   4       49.55       46.57      6.44 o 
   1   9   4        0.00       -2.41      3.90 o 
   2   9   4      118.60      132.49      9.03 o 
   3   9   4        2.69       -0.67      4.14 o 
   4   9   4       60.35       69.45     11.52 o 
   5   9   4        2.80       -0.81      4.33 o 
   6   9   4       10.62       14.28      5.57 o 
   7   9   4       10.93       18.62      7.61 o 
   8   9   4        2.64        0.62      6.55 o 
   9   9   4        7.30        5.75      7.29 o 
  -9  10   4        1.00       -4.19      4.79 o 
  -8  10   4        1.95       -2.41      4.76 o 
  -7  10   4        0.11       -3.51      4.60 o 
  -6  10   4       72.93       80.76      9.58 o 
  -5  10   4        0.87       -3.88      4.86 o 
  -4  10   4       14.19       20.61      7.64 o 
  -3  10   4       28.11       17.10      7.36 o 
  -2  10   4        1.38        2.39      5.70 o 
  -1  10   4      114.39      114.75     12.76 o 
   0  10   4        0.36       -1.05      6.88 o 
   1  10   4      210.40      220.04     14.11 o 
   2  10   4        0.03       -3.64      4.25 o 
   3  10   4       12.37        6.91      5.22 o 
   4  10   4        0.60       -4.05      4.19 o 
   5  10   4       26.41       29.68      6.77 o 
   6  10   4        0.95        1.09      6.38 o 
   7  10   4       41.50       47.20      9.74 o 
   8  10   4        2.38        7.77      7.16 o 
  -8  11   4       10.30        9.60      6.70 o 
  -7  11   4       12.56       18.07      7.43 o 
  -6  11   4        6.80        8.87      8.20 o 
  -5  11   4        0.19       -5.47      5.07 o 
  -4  11   4        3.00       -6.31      8.55 o 
  -3  11   4        0.05        0.35      8.02 o 
  -2  11   4        0.31       -2.11      5.49 o 
  -1  11   4       33.69       21.61     12.58 o 
   0  11   4      109.46      119.47     23.17 o 
   1  11   4       27.50       24.54      8.02 o 
   2  11   4      122.43      142.77     10.55 o 
   3  11   4       35.82       36.47      7.24 o 
   4  11   4       40.79       35.50      7.56 o 
   5  11   4       18.93       10.13      7.79 o 
   6  11   4        4.48       -1.49      7.09 o 
  -5  12   4        0.64       -9.98      6.65 o 
  -4  12   4       14.95       10.45      8.26 o 
  -3  12   4        0.42       -9.14      6.09 o 
  -2  12   4        1.56       -3.75      6.01 o 
  -1  12   4       56.04       75.71     20.89 o 
   0  12   4       41.95       19.06      8.25 o 
   1  12   4        3.98        6.85      6.75 o 
   2  12   4        0.47       -5.83      6.74 o 
   3  12   4       23.23       22.37      7.74 o 
   4  12   4       34.88       33.74      9.18 o 
 -14   1   5       43.09       39.68     16.62 o 
 -13   1   5        0.08       -6.74      5.64 o 
 -12   1   5        1.80       -3.42      5.17 o 
 -11   1   5       21.33        7.43      6.18 o 
 -10   1   5      375.67      356.59     16.28 o 
  -9   1   5        1.75       -2.07      4.31 o 
  -8   1   5      241.63      206.03      9.28 o 
  -7   1   5      514.79      516.85     15.25 o 
  -6   1   5      254.29      238.89      7.94 o 
  -5   1   5       13.48       16.11      3.13 o 
  -4   1   5      270.81      266.81      9.40 o 
  -3   1   5      296.35      321.97     17.28 o 
  -2   1   5      405.84      394.59     13.08 o 
  -1   1   5      933.40      925.72     19.89 o 
   0   1   5      501.95      507.27     12.82 o 
   1   1   5      630.12      615.85     14.31 o 
   2   1   5       16.66       21.03      2.98 o 
   3   1   5       21.88       23.50      4.44 o 
   4   1   5       36.24       57.39      5.66 o 
   5   1   5      248.40      234.58      9.04 o 
   6   1   5       67.49       74.87      9.41 o 
   7   1   5     1593.74     1432.18     56.60 o 
   8   1   5       22.67       18.56      6.71 o 
   9   1   5       12.38        6.97     10.21 o 
  10   1   5       28.60       38.14     11.63 o 
  11   1   5       29.25       18.66      8.45 o 
  12   1   5        0.62       -6.79      7.00 o 
 -13   2   5        0.87       -8.29      5.52 o 
 -12   2   5        0.04       -7.75      5.17 o 
 -11   2   5       38.58       33.73      7.81 o 
 -10   2   5      122.32      107.96     11.48 o 
  -9   2   5       32.17       28.48      5.74 o 
  -8   2   5       23.31       33.09      6.90 o 
  -7   2   5      492.57      497.64     15.16 o 
  -6   2   5       58.36       58.05      6.15 o 
  -5   2   5      112.39      105.96      5.34 o 
  -4   2   5        7.65        2.29      2.22 o 
  -3   2   5      251.88      241.55      7.45 o 
  -2   2   5      373.60      386.72     10.79 o 
  -1   2   5        1.47        2.48      2.93 o 
   0   2   5        8.63       13.94      3.34 o 
   1   2   5      219.17      196.09      6.68 o 
   2   2   5      246.55      241.24     10.49 o 
   3   2   5       22.44       14.40      4.04 o 
   4   2   5       84.97       84.11      6.26 o 
   5   2   5       78.35       83.02      6.99 o 
   6   2   5       13.12       14.05      4.30 o 
   7   2   5      379.39      335.28     12.02 o 
   8   2   5        0.60       -1.93      5.61 o 
   9   2   5       20.26       19.75      7.18 o 
  10   2   5        1.36        0.62      5.93 o 
  11   2   5        3.99        0.86      7.30 o 
  12   2   5        0.05        1.93      7.92 o 
 -13   3   5       13.75       12.13      7.85 o 
 -12   3   5       29.56       36.90      8.75 o 
 -11   3   5        7.06       -0.28      5.77 o 
 -10   3   5       94.38       77.62     14.42 o 
  -9   3   5      105.12      105.57      9.21 o 
  -8   3   5       22.07       17.96      6.02 o 
  -7   3   5       24.50       12.05      4.27 o 
  -6   3   5       38.47       33.97      5.12 o 
  -5   3   5       83.84       80.30      6.78 o 
  -4   3   5      120.89      109.26      5.13 o 
  -3   3   5      194.34      217.71      7.11 o 
  -2   3   5      230.79      205.91      7.23 o 
  -1   3   5        0.01       -1.04      2.18 o 
   0   3   5      230.57      206.42      7.10 o 
   1   3   5       60.65       66.73      8.64 o 
   2   3   5        2.40        4.30      3.99 o 
   3   3   5       38.62       40.43      5.86 o 
   4   3   5       10.90       13.62      4.23 o 
   5   3   5       31.65       26.38      4.94 o 
   6   3   5       32.53       34.61      5.90 o 
   7   3   5       41.02       70.68     17.80 o 
   8   3   5       72.86       76.62     10.76 o 
   9   3   5        1.08       -5.31      5.42 o 
  10   3   5       28.58       20.30      8.46 o 
  11   3   5       52.78       44.57     10.21 o 
  12   3   5        0.65        0.89     10.92 o 
 -13   4   5        8.47        8.87      7.19 o 
 -12   4   5        4.58        3.59      6.23 o 
 -11   4   5       39.56       37.56      7.54 o 
 -10   4   5       20.72       14.02      4.55 o 
  -9   4   5       84.36       72.80     11.94 o 
  -8   4   5       18.58       16.04      5.22 o 
  -7   4   5      156.72      132.93      7.79 o 
  -6   4   5       75.10       71.60      9.36 o 
  -5   4   5      217.29      206.99      8.86 o 
  -4   4   5        3.91        0.13      2.70 o 
  -3   4   5       58.59       60.66      7.13 o 
  -2   4   5        0.39       -3.38      2.34 o 
  -1   4   5      413.59      442.20     10.74 o 
   0   4   5      433.22      432.25     15.44 o 
   1   4   5       69.73       81.52     10.26 o 
   2   4   5       83.88       94.79      9.21 o 
   3   4   5        3.71        2.07      3.86 o 
   4   4   5       10.40        3.69      4.12 o 
   5   4   5        2.31        1.18      3.76 o 
   6   4   5        0.01       -4.01      3.49 o 
   7   4   5       47.71       63.57      7.34 o 
   8   4   5       70.25       99.05      9.27 o 
   9   4   5       58.91       69.28     11.50 o 
  10   4   5        0.05       -1.55      5.16 o 
  11   4   5        1.67        3.25      8.36 o 
 -12   5   5        4.41        1.60      6.13 o 
 -11   5   5       41.35       50.55      7.23 o 
 -10   5   5        1.54       -3.83      3.85 o 
  -9   5   5      153.97      144.47      8.88 o 
  -8   5   5      123.15      116.50      9.04 o 
  -7   5   5       53.35       46.70      9.66 o 
  -6   5   5      320.21      336.80     12.23 o 
  -5   5   5      349.30      347.14     12.01 o 
  -4   5   5       59.67       60.08      6.04 o 
  -3   5   5      281.76      259.79      9.67 o 
  -2   5   5       19.44       16.10      3.10 o 
  -1   5   5       43.28       43.43     10.73 o 
   0   5   5        8.56       10.56      3.84 o 
   1   5   5      624.23      634.67     46.10 o 
   2   5   5       18.90       30.76      6.03 o 
   3   5   5        2.15        4.84      4.34 o 
   4   5   5       28.03       40.31      7.04 o 
   5   5   5        1.36       -5.82      3.88 o 
   6   5   5       50.81       61.38      7.47 o 
   7   5   5       93.95      109.67      9.66 o 
   8   5   5        0.45       -4.17      4.56 o 
   9   5   5        1.45       -4.83      4.83 o 
  10   5   5       12.20        4.08      5.73 o 
  11   5   5        3.97        3.44      6.35 o 
 -12   6   5       13.90        5.66      6.64 o 
 -11   6   5        8.29       11.93      5.41 o 
 -10   6   5       23.94       15.73      5.03 o 
  -9   6   5        0.23       -3.94      3.65 o 
  -8   6   5      250.58      217.90      9.27 o 
  -7   6   5       56.44       56.29      7.17 o 
  -6   6   5        7.99       15.71      4.96 o 
  -5   6   5       44.29       33.24      6.78 o 
  -4   6   5       85.55       86.50      7.48 o 
  -3   6   5       31.65       32.43      7.01 o 
  -2   6   5      104.03      100.18      9.34 o 
  -1   6   5        0.30       -0.52      3.18 o 
   0   6   5        0.03       -3.72      3.07 o 
   1   6   5       51.73       64.40     10.55 o 
   2   6   5      356.99      373.40     15.40 o 
   3   6   5       94.48      122.42     10.06 o 
   4   6   5      317.29      306.95     14.28 o 
   5   6   5       10.85        6.65     10.92 o 
   6   6   5        2.02       -3.41      4.72 o 
   7   6   5        0.18       -1.27      4.60 o 
   8   6   5        5.26       -2.29      5.03 o 
   9   6   5       20.62       21.26      7.37 o 
  10   6   5       20.22       14.01      6.38 o 
 -11   7   5        3.44       -0.74      5.27 o 
 -10   7   5        2.07        0.41      4.59 o 
  -9   7   5        1.91       -3.25      3.66 o 
  -8   7   5        1.00        1.32      4.15 o 
  -7   7   5      327.36      292.84     23.82 o 
  -6   7   5      457.82      390.83     17.75 o 
  -5   7   5       16.39        8.41      5.90 o 
  -4   7   5      141.82      135.21     10.36 o 
  -3   7   5      164.76      144.64     10.41 o 
  -2   7   5      177.78      149.55     10.56 o 
  -1   7   5      118.63      126.40      9.66 o 
   0   7   5       46.69       57.15      8.02 o 
   1   7   5       67.70       74.42     13.96 o 
   2   7   5        0.05       -4.48      3.71 o 
   3   7   5      434.63      446.97     17.88 o 
   4   7   5       28.06       23.08      7.12 o 
   5   7   5       12.51       12.86      5.86 o 
   6   7   5        0.00       -3.74      4.64 o 
   7   7   5        0.42        4.62      5.32 o 
   8   7   5        4.30       -2.95      5.03 o 
   9   7   5        0.06       -5.50      5.22 o 
  10   7   5        7.55        5.84      7.41 o 
 -10   8   5       22.68       19.97      6.13 o 
  -9   8   5        0.11       -4.62      4.85 o 
  -8   8   5        2.73       -1.43      3.88 o 
  -7   8   5        0.04       -2.58      4.73 o 
  -6   8   5        5.24       -1.17      6.22 o 
  -5   8   5       71.04       54.69      9.50 o 
  -4   8   5       48.23       31.15      8.12 o 
  -3   8   5      497.38      486.59     27.35 o 
  -2   8   5      215.28      212.44     12.88 o 
  -1   8   5       49.79       39.08      7.82 o 
   0   8   5       11.36        6.70      4.25 o 
   1   8   5       18.46       16.39      4.95 o 
   2   8   5        0.04       -4.58      3.98 o 
   3   8   5       41.52       43.88      7.28 o 
   4   8   5        0.00       -2.71      4.49 o 
   5   8   5        1.67       -1.35      4.77 o 
   6   8   5       14.52       13.70      6.61 o 
   7   8   5        0.10        1.41      6.04 o 
   8   8   5        4.87        0.94      5.77 o 
   9   8   5        2.26       -1.30      7.74 o 
  -9   9   5       17.76       18.46      5.61 o 
  -8   9   5       55.08       72.42      8.09 o 
  -7   9   5       41.23       50.64     10.30 o 
  -6   9   5        0.43       -6.02      6.00 o 
  -5   9   5        0.23       -4.58      5.10 o 
  -4   9   5      117.65      111.64     13.00 o 
  -3   9   5      131.43      144.33     12.61 o 
  -2   9   5      110.69      101.38     28.63 o 
  -1   9   5        1.00       -3.73      6.12 o 
   0   9   5      312.86      285.29     20.42 o 
   1   9   5        1.02       -1.36      4.32 o 
   2   9   5       39.20       41.02      6.98 o 
   3   9   5       56.61       51.99      7.74 o 
   4   9   5       16.81       11.88      5.53 o 
   5   9   5        4.29        0.10      5.24 o 
   6   9   5        1.65        1.00      5.66 o 
   7   9   5        2.84       10.05      6.23 o 
   8   9   5        0.66       -0.23      6.88 o 
  -8  10   5        0.02       -3.46      5.68 o 
  -7  10   5       64.58       68.15     15.91 o 
  -6  10   5        5.35        5.67      7.73 o 
  -5  10   5        0.19       -7.91      6.04 o 
  -4  10   5       14.81       15.07      7.43 o 
  -3  10   5       18.03       22.71      7.65 o 
  -2  10   5        3.04        1.41      5.74 o 
  -1  10   5       61.85       61.73     11.92 o 
   0  10   5      132.59      146.27     20.84 o 
   1  10   5       81.88       87.15     11.92 o 
   2  10   5        4.92       -4.33      4.85 o 
   3  10   5       75.45      101.76     24.61 o 
   4  10   5        2.60        3.23      5.67 o 
   5  10   5        0.14       -2.82      4.89 o 
   6  10   5       44.97       47.17      9.89 o 
  -6  11   5       18.65       15.53      8.61 o 
  -5  11   5        5.90        0.56      6.71 o 
  -4  11   5       13.34        6.41      8.74 o 
  -3  11   5       31.66       36.05      9.54 o 
  -2  11   5        2.33       -1.30      6.50 o 
  -1  11   5        0.19       -5.38      6.33 o 
   0  11   5        1.30       -6.15      5.89 o 
   1  11   5        2.82       -3.39      6.07 o 
   2  11   5       36.25       22.89      8.40 o 
   3  11   5       24.01       16.17      6.22 o 
   4  11   5       70.83       86.86     13.01 o 
   5  11   5        2.11       -3.91      6.98 o 
  -3  12   5       16.72       15.65      8.56 o 
  -2  12   5        2.95        2.22      7.22 o 
  -1  12   5        4.03        2.44      8.11 o 
   0  12   5        0.03       -4.40      6.36 o 
   1  12   5        0.03       -0.86      7.10 o 
 -13   0   6        4.84       -5.41      8.83 o 
 -12   0   6      155.38      141.96     20.04 o 
 -11   0   6        1.50       -3.04      7.22 o 
 -10   0   6       12.56       10.07      9.12 o 
  -9   0   6      843.46      837.16     38.93 o 
  -8   0   6       15.33       22.41      9.21 o 
  -7   0   6      657.58      692.44     32.86 o 
  -6   0   6      576.45      567.65     20.40 o 
  -5   0   6       15.69       10.05      4.74 o 
  -4   0   6      130.28      124.49     11.49 o 
  -3   0   6       57.85       56.22      9.21 o 
  -2   0   6      163.89      145.10     10.92 o 
  -1   0   6      177.87      162.57     12.25 o 
   0   0   6        9.55       11.56      5.32 o 
   1   0   6      107.47      110.42      7.35 o 
   2   0   6        2.89        0.47      6.27 o 
   3   0   6       80.74       73.02     12.91 o 
   4   0   6      422.92      409.94     24.50 o 
   5   0   6        4.51        8.74      7.88 o 
   6   0   6     1279.86     1182.05     50.90 o 
   7   0   6      105.61      157.16     20.32 o 
   8   0   6       59.83       31.43     11.87 o 
   9   0   6       11.19       17.00     11.40 o 
  10   0   6       81.03       47.38     13.96 o 
  11   0   6        2.02        3.42     10.83 o 
 -13   1   6       17.44       15.89      8.02 o 
 -12   1   6       14.49        7.76      7.20 o 
 -11   1   6      100.22      122.01     12.64 o 
 -10   1   6       11.44        6.63      5.61 o 
  -9   1   6      135.52      136.42     12.45 o 
  -8   1   6      289.45      278.13     14.00 o 
  -7   1   6      331.24      308.51     11.87 o 
  -6   1   6      336.42      327.13     11.94 o 
  -5   1   6       62.46       62.94      5.72 o 
  -4   1   6        0.42       -3.87      2.58 o 
  -3   1   6      204.54      171.58     15.34 o 
  -2   1   6        4.37        3.71      3.03 o 
  -1   1   6       48.53       45.34      5.08 o 
   0   1   6        4.14        3.10      3.53 o 
   1   1   6      239.17      264.49      9.87 o 
   2   1   6        2.80        2.44      3.32 o 
   3   1   6       13.64       14.94      4.29 o 
   4   1   6        0.01       -2.92      4.13 o 
   5   1   6       25.22       25.59      7.00 o 
   6   1   6       10.12        7.98      9.31 o 
   7   1   6       62.71       65.05     10.83 o 
   8   1   6       53.32       55.97     12.58 o 
   9   1   6        0.13       -7.45      6.93 o 
  10   1   6       65.01       55.44     10.74 o 
  11   1   6        1.58       -6.76      7.18 o 
 -12   2   6       22.93       21.92     11.49 o 
 -11   2   6        8.31        4.70      8.74 o 
 -10   2   6       23.88       21.24      7.10 o 
  -9   2   6        0.05       -4.93      4.79 o 
  -8   2   6       38.14       30.11      5.86 o 
  -7   2   6       70.20       67.71      7.23 o 
  -6   2   6      536.31      485.71     15.17 o 
  -5   2   6      218.88      215.03      9.37 o 
  -4   2   6       66.32       76.84      5.94 o 
  -3   2   6       86.60       89.41     11.64 o 
  -2   2   6       18.75       21.23      4.15 o 
  -1   2   6       23.94       24.89      4.11 o 
   0   2   6      155.31      154.04      9.05 o 
   1   2   6        0.65        3.79      3.89 o 
   2   2   6        9.17        3.38      4.32 o 
   3   2   6       44.21       57.76      6.56 o 
   4   2   6       14.72       12.59      4.54 o 
   5   2   6       21.49       13.28      6.07 o 
   6   2   6       60.04       64.28      9.88 o 
   7   2   6       42.92       30.64     10.49 o 
   8   2   6       14.93        8.17      7.60 o 
   9   2   6       12.31        8.73      7.55 o 
  10   2   6       71.71       75.02     12.22 o 
  11   2   6       16.19       -1.15     12.49 o 
 -12   3   6       35.88       42.14     13.82 o 
 -11   3   6        4.01       -3.86      5.50 o 
 -10   3   6       11.29       19.99      7.38 o 
  -9   3   6       42.58       36.58      6.56 o 
  -8   3   6       27.08       18.80     10.52 o 
  -7   3   6      311.78      282.55     13.69 o 
  -6   3   6       27.18       14.59      4.81 o 
  -5   3   6      311.50      319.11     11.64 o 
  -4   3   6        0.06       -2.36      3.06 o 
  -3   3   6        8.07       -0.03      2.62 o 
  -2   3   6      394.72      408.78     12.18 o 
  -1   3   6      116.88      133.92      8.63 o 
   0   3   6      146.15      142.37      8.82 o 
   1   3   6        0.01        0.28      3.89 o 
   2   3   6      147.92      138.78      8.85 o 
   3   3   6       10.86       11.20      5.00 o 
   4   3   6       12.31       13.74      4.87 o 
   5   3   6        2.50        1.61      4.01 o 
   6   3   6       36.35       39.05      6.56 o 
   7   3   6        4.48        2.02      6.01 o 
   8   3   6       18.04       28.53      8.73 o 
   9   3   6       10.49       -6.06      6.48 o 
  10   3   6       22.07       17.65      8.59 o 
 -12   4   6       10.90       10.27      7.65 o 
 -11   4   6        1.33       -2.24      5.73 o 
 -10   4   6        0.04        1.65      9.35 o 
  -9   4   6        5.52        2.52      4.84 o 
  -8   4   6        2.48       -4.40      4.10 o 
  -7   4   6        0.10       -2.19      3.98 o 
  -6   4   6      242.05      204.62      9.62 o 
  -5   4   6       11.17        3.45      4.04 o 
  -4   4   6        4.70       10.83      4.00 o 
  -3   4   6       32.85       36.42      7.83 o 
  -2   4   6       13.20       17.55      4.61 o 
  -1   4   6       41.81       37.27      6.61 o 
   0   4   6        0.11       -2.34      3.65 o 
   1   4   6       48.16       60.73      7.76 o 
   2   4   6       42.69       35.10      6.58 o 
   3   4   6       56.34       84.12      9.10 o 
   4   4   6       37.77       38.70      7.22 o 
   5   4   6        0.78       -0.75      4.33 o 
   6   4   6        0.01       -6.08      4.05 o 
   7   4   6       21.15       10.59      7.55 o 
   8   4   6        1.31       -5.74      6.31 o 
   9   4   6       19.13       15.77      8.97 o 
  10   4   6       15.97       14.17      9.24 o 
 -11   5   6       27.70       44.34     11.10 o 
 -10   5   6       17.93        4.57      5.57 o 
  -9   5   6       60.99       61.84     14.45 o 
  -8   5   6        5.97       -0.11      4.90 o 
  -7   5   6        0.55       -0.34      4.11 o 
  -6   5   6      238.97      239.39     10.59 o 
  -5   5   6      456.83      394.23     13.40 o 
  -4   5   6       52.51       47.43      8.48 o 
  -3   5   6       81.81      115.91     11.85 o 
  -2   5   6        0.93       -1.66      4.49 o 
  -1   5   6       32.24       34.01      5.80 o 
   0   5   6       77.43      110.30     13.63 o 
   1   5   6        0.82        7.41      5.46 o 
   2   5   6      141.15      162.81     10.14 o 
   3   5   6      126.01      129.56     10.46 o 
   4   5   6       26.42       34.77      7.39 o 
   5   5   6       46.03       62.24     15.53 o 
   6   5   6      120.89      128.81     14.38 o 
   7   5   6       44.81       53.30      8.04 o 
   8   5   6       35.44       27.54      6.96 o 
   9   5   6        1.01       -5.48      7.21 o 
  10   5   6        2.13        0.45      8.83 o 
 -11   6   6       44.11       60.32      9.42 o 
 -10   6   6       10.65       10.81      6.03 o 
  -9   6   6       28.34       27.67      6.53 o 
  -8   6   6       12.74       16.61      5.62 o 
  -7   6   6        4.26       -4.13      3.85 o 
  -6   6   6       40.49       29.04      5.84 o 
  -5   6   6       45.56       40.74      8.48 o 
  -4   6   6        6.63        0.10      6.41 o 
  -3   6   6        1.90       -4.11      4.80 o 
  -2   6   6       24.40       31.81      9.21 o 
  -1   6   6        0.11       -6.15      4.10 o 
   0   6   6      155.58      161.99      8.85 o 
   1   6   6      342.54      360.43     13.57 o 
   2   6   6       92.59       98.26     16.76 o 
   3   6   6        3.10       -6.65      4.66 o 
   4   6   6        9.06        7.32      5.81 o 
   5   6   6       91.86      106.08     24.55 o 
   6   6   6       40.89       38.23     13.06 o 
   7   6   6       14.45       15.27      6.56 o 
   8   6   6        2.76       -5.80      5.35 o 
   9   6   6        2.30       -3.43      5.47 o 
 -10   7   6        2.44       -1.49      5.52 o 
  -9   7   6        0.04       -7.40      4.93 o 
  -8   7   6        3.44        0.88      5.79 o 
  -7   7   6        0.28       -1.41      5.46 o 
  -6   7   6        4.14       -3.96      5.50 o 
  -5   7   6       34.95       55.21      9.77 o 
  -4   7   6        5.13        7.20      6.30 o 
  -3   7   6       22.96       18.25      7.12 o 
  -2   7   6        0.88       -4.24      4.99 o 
  -1   7   6        6.18        1.97      5.24 o 
   0   7   6      279.86      289.21     12.17 o 
   1   7   6       52.01       57.83      8.08 o 
   2   7   6       91.83      111.86      9.94 o 
   3   7   6        0.04       -2.97      5.30 o 
   4   7   6       40.97       44.42     12.49 o 
   5   7   6        9.01        2.73      5.81 o 
   6   7   6       15.98       13.35      7.15 o 
   7   7   6       22.89       20.14      9.62 o 
   8   7   6        4.72        0.33      5.96 o 
  -9   8   6        0.12       -0.94      6.31 o 
  -8   8   6       11.23        5.00      6.69 o 
  -7   8   6       24.68        7.98      6.64 o 
  -6   8   6        4.38        8.21      6.83 o 
  -5   8   6        4.57       -1.15      5.99 o 
  -4   8   6      252.25      214.55     13.91 o 
  -3   8   6       23.91       22.85      7.41 o 
  -2   8   6        0.34       -2.12      5.27 o 
  -1   8   6       10.14       -0.60      5.70 o 
   0   8   6       82.39       81.86     21.37 o 
   1   8   6       56.96       57.43      8.05 o 
   2   8   6       10.71       12.97      6.02 o 
   3   8   6      129.52      153.39     14.47 o 
   4   8   6       35.87       43.02      7.79 o 
   5   8   6        2.78       -6.55      5.39 o 
   6   8   6       24.38       15.88      7.41 o 
   7   8   6        0.33       -5.80      5.62 o 
  -8   9   6       12.37       11.50      7.66 o 
  -7   9   6       11.39        2.24      6.92 o 
  -6   9   6       49.80       68.10     13.77 o 
  -5   9   6        2.36       -6.76      5.95 o 
  -4   9   6       40.35       42.17      9.37 o 
  -3   9   6       46.14       27.56      9.00 o 
  -2   9   6        6.99        4.91      6.11 o 
  -1   9   6       51.18       37.21      8.96 o 
   0   9   6        5.18        0.44      7.17 o 
   1   9   6        8.88        8.44      7.06 o 
   2   9   6       15.98       16.56      6.16 o 
   3   9   6       23.24       34.81      7.35 o 
   4   9   6       37.80       29.96     11.56 o 
   5   9   6        2.18       -1.99      7.03 o 
   6   9   6       44.68       63.94     13.20 o 
  -6  10   6        0.44       -8.14      6.36 o 
  -5  10   6        2.73       -5.54      6.32 o 
  -4  10   6       17.57       12.36      7.44 o 
  -3  10   6        6.12        0.13     10.97 o 
  -2  10   6        8.63        8.63      7.19 o 
  -1  10   6        2.78       -2.76      6.73 o 
   0  10   6       15.04       18.38      8.08 o 
   1  10   6       53.57       41.22      9.47 o 
   2  10   6        0.11        1.93      6.83 o 
   3  10   6       86.49       92.24     10.40 o 
   4  10   6        0.97        4.69      5.84 o 
  -3  11   6        3.95       -3.30      6.65 o 
  -2  11   6        4.59        6.28      7.08 o 
  -1  11   6        2.98        0.81      7.69 o 
   0  11   6        0.85        4.48      8.43 o 
   1  11   6        4.23       -1.22      6.71 o 
 -11   1   7       19.39       23.36      8.36 o 
 -10   1   7        9.11       16.09      7.55 o 
  -9   1   7       66.56       62.48      9.86 o 
  -8   1   7      136.37      162.40     14.50 o 
  -7   1   7        2.35        0.00      4.03 o 
  -6   1   7      334.96      326.87     12.73 o 
  -5   1   7       70.01       90.72      7.07 o 
  -4   1   7      281.45      293.48     10.61 o 
  -3   1   7       48.38       49.02      6.15 o 
  -2   1   7       86.99       95.08      7.55 o 
  -1   1   7      225.45      207.88     11.36 o 
   0   1   7       58.49       73.94      8.72 o 
   1   1   7       61.60       63.22      9.54 o 
   2   1   7      266.39      250.14     40.50 o 
   3   1   7       22.54       25.33      7.41 o 
   4   1   7        5.15       -0.64      5.27 o 
   5   1   7        3.03        0.76      5.56 o 
   6   1   7        0.51       -4.98      5.47 o 
   7   1   7        8.14        0.99      5.88 o 
   8   1   7       41.09       53.08     10.16 o 
   9   1   7      420.94      359.64     19.15 o 
 -11   2   7       14.19       12.97      7.02 o 
 -10   2   7       10.44        5.18      6.58 o 
  -9   2   7        3.23       -2.02      5.37 o 
  -8   2   7        0.00       -3.41      5.06 o 
  -7   2   7        6.21        2.88      4.35 o 
  -6   2   7      137.64      129.74     11.18 o 
  -5   2   7      515.12      524.67     25.53 o 
  -4   2   7      332.02      328.59     22.22 o 
  -3   2   7      136.11      132.41      7.27 o 
  -2   2   7       98.59      108.14     10.54 o 
  -1   2   7      104.86      117.72     11.01 o 
   0   2   7       14.99        9.33      5.16 o 
   1   2   7        1.99        1.15      4.28 o 
   2   2   7       17.41       17.09      4.86 o 
   3   2   7        9.36        4.16      6.67 o 
   4   2   7        0.10       -1.70      5.40 o 
   5   2   7        5.74        1.19      5.82 o 
   6   2   7        0.19       -4.34      5.89 o 
   7   2   7       11.54        3.65      6.96 o 
   8   2   7       19.20       23.89     10.54 o 
   9   2   7       43.31       35.02     10.14 o 
 -11   3   7        5.19        8.57      7.06 o 
 -10   3   7        0.55        4.91      6.51 o 
  -9   3   7        5.32        2.47      5.70 o 
  -8   3   7      100.51      106.99     10.24 o 
  -7   3   7        3.28       -2.89      4.55 o 
  -6   3   7        0.72        1.29      4.32 o 
  -5   3   7      118.40      119.97      9.50 o 
  -4   3   7        6.11       13.20      9.97 o 
  -3   3   7      469.55      476.26     31.76 o 
  -2   3   7      138.51      152.23     10.17 o 
  -1   3   7        0.25        0.71      4.60 o 
   0   3   7      162.66      162.37     13.29 o 
   1   3   7       88.98      104.77     13.29 o 
   2   3   7       67.81       73.39     12.87 o 
   3   3   7        8.11        9.14      4.98 o 
   4   3   7        0.07       -7.30      5.03 o 
   5   3   7        1.70        3.71      5.97 o 
   6   3   7        0.22       -7.48      5.92 o 
   7   3   7       19.73       17.73      8.26 o 
   8   3   7       16.21       10.12      7.99 o 
   9   3   7        9.83       13.81     11.87 o 
 -11   4   7        1.50        4.17      6.75 o 
 -10   4   7        3.68        3.58      6.67 o 
  -9   4   7       16.95       11.43      5.70 o 
  -8   4   7       19.22        7.50      5.15 o 
  -7   4   7       43.19       32.80      6.34 o 
  -6   4   7       41.51       46.10      7.13 o 
  -5   4   7       43.58       37.98     11.77 o 
  -4   4   7       13.78        6.45      5.32 o 
  -3   4   7       57.05       66.06     11.16 o 
  -2   4   7      110.03      131.43     15.91 o 
  -1   4   7       33.93       54.29      8.49 o 
   0   4   7       13.28       19.57      6.44 o 
   1   4   7       88.69      114.62     19.85 o 
   2   4   7      185.02      164.20     10.57 o 
   3   4   7       49.58       56.39      9.09 o 
   4   4   7        2.29       -2.50      4.86 o 
   5   4   7        6.88        4.74      5.00 o 
   6   4   7        0.11       -9.55      6.76 o 
   7   4   7        1.76      -10.29     10.45 o 
   8   4   7        0.41       -6.82      7.37 o 
 -10   5   7        3.96       11.53      6.12 o 
  -9   5   7       43.57       38.52      7.35 o 
  -8   5   7       20.26        8.88      5.34 o 
  -7   5   7       47.20       41.74      8.91 o 
  -6   5   7       85.33       74.03      9.43 o 
  -5   5   7       25.99       21.57      6.79 o 
  -4   5   7      120.90      140.27     13.56 o 
  -3   5   7      126.19      161.66     23.64 o 
  -2   5   7      143.84      140.74     11.32 o 
  -1   5   7       31.30       38.20      8.71 o 
   0   5   7       21.00       24.12      6.82 o 
   1   5   7       29.82       27.87      7.05 o 
   2   5   7        0.23       -1.21      6.31 o 
   3   5   7       78.44       81.25     10.65 o 
   4   5   7       70.82       93.91     11.20 o 
   5   5   7       14.96       12.25      6.15 o 
   6   5   7       14.19        9.50      6.38 o 
   7   5   7        1.04        0.59      8.51 o 
   8   5   7       31.39       39.41     20.13 o 
  -9   6   7        2.35       -1.77      7.19 o 
  -8   6   7        2.92       -9.31      6.21 o 
  -7   6   7        4.94        6.43      5.28 o 
  -6   6   7       34.80       21.12      7.34 o 
  -5   6   7       76.26       75.03     10.55 o 
  -4   6   7       29.07       30.25      8.05 o 
  -3   6   7       64.09       75.67     11.01 o 
  -2   6   7        2.57       -4.54      7.22 o 
  -1   6   7        0.40       -7.64      5.09 o 
   0   6   7        0.51       -2.90      4.54 o 
   1   6   7       19.71       21.27      7.05 o 
   2   6   7       14.84       18.66      8.21 o 
   3   6   7      110.50      162.27     14.10 o 
   4   6   7       72.99      112.43     18.42 o 
   5   6   7       42.29       62.66     10.46 o 
   6   6   7       40.68       39.54      8.52 o 
   7   6   7        9.92        9.35      6.26 o 
  -8   7   7        0.93       -5.03      4.77 o 
  -7   7   7        0.08       -6.04      5.20 o 
  -6   7   7        1.15       -1.18      5.67 o 
  -5   7   7       53.13       50.10      9.65 o 
  -4   7   7      292.55      277.78     20.70 o 
  -3   7   7      110.33      143.20     14.46 o 
  -2   7   7       57.34       67.11     11.10 o 
  -1   7   7      144.84      155.21     13.79 o 
   0   7   7      149.63      150.66     13.56 o 
   1   7   7        5.09       11.63      5.50 o 
   2   7   7       35.25       52.43     13.94 o 
   3   7   7        8.04        7.54      6.44 o 
   4   7   7        0.01       -5.37      6.90 o 
   5   7   7       90.34       90.51     12.23 o 
   6   7   7       26.31       29.97      8.56 o 
  -7   8   7        0.68       -3.85      6.32 o 
  -6   8   7        9.20        5.20      6.35 o 
  -5   8   7        0.13       -2.97      5.85 o 
  -4   8   7        8.81        3.49      6.60 o 
  -3   8   7       53.48       66.66     11.25 o 
  -2   8   7        7.11       14.27      7.23 o 
  -1   8   7      153.54      147.75     15.28 o 
   0   8   7       44.37       59.67     10.80 o 
   1   8   7       17.82       23.61      8.39 o 
   2   8   7        1.20        3.09      5.71 o 
   3   8   7        1.26        6.27      5.79 o 
   4   8   7        2.85       -3.18      5.52 o 
   5   8   7        2.11       -0.43      6.82 o 
  -5   9   7        2.54        8.47      7.40 o 
  -4   9   7        6.66       -3.41      6.66 o 
  -3   9   7        1.99        2.04      6.91 o 
  -2   9   7       23.65       11.30      7.54 o 
  -1   9   7       73.27       74.34     11.64 o 
   0   9   7       15.22       12.05      7.74 o 
   1   9   7        0.75       -6.03      6.34 o 
   2   9   7       44.51       48.58     10.70 o 
   3   9   7        4.93        1.05      6.01 o 
  -1  10   7        0.00        2.18      6.72 o 
 -10   0   8       81.84       73.78     16.62 o 
  -9   0   8        2.30        3.32     10.07 o 
  -8   0   8        0.21        0.47      9.50 o 
  -7   0   8       97.75       69.70     14.34 o 
  -6   0   8        3.56        9.69      8.36 o 
  -5   0   8       89.97       99.84     11.02 o 
  -4   0   8      155.55      148.71     14.24 o 
  -3   0   8       64.50       75.11     14.91 o 
  -2   0   8       32.77       26.21      9.88 o 
  -1   0   8       41.79       37.51     11.96 o 
   0   0   8        4.81       13.48     10.26 o 
   1   0   8        5.25       -1.14      9.97 o 
   2   0   8       35.96       33.05     12.06 o 
   3   0   8       27.37       35.04     12.82 o 
   4   0   8        0.57       -7.22      8.45 o 
   5   0   8        7.78       -5.60      8.55 o 
   6   0   8       48.15       61.63     16.05 o 
   7   0   8        1.07       -8.36      9.50 o 
 -10   1   8        0.77       -0.35      6.91 o 
  -9   1   8       70.57       88.27     11.72 o 
  -8   1   8        5.72       11.81      7.07 o 
  -7   1   8       41.50       45.10      8.76 o 
  -6   1   8       59.56       78.67     18.54 o 
  -5   1   8      126.03      133.42      9.91 o 
  -4   1   8       13.13        7.74      5.54 o 
  -3   1   8        2.62       11.04      5.62 o 
  -2   1   8       75.58      103.67     11.28 o 
  -1   1   8        8.86       10.56      6.73 o 
   0   1   8        8.39        7.73      6.77 o 
   1   1   8       45.91       49.68      9.83 o 
   2   1   8       19.28       16.29      7.73 o 
   3   1   8        7.20        4.81      6.42 o 
   4   1   8        1.72       -2.66      5.95 o 
   5   1   8        7.44        1.74      7.04 o 
   6   1   8        3.53       -9.31      6.21 o 
   7   1   8        0.23      -10.44      6.96 o 
 -10   2   8        8.98       11.66      7.53 o 
  -9   2   8        1.35       -9.11      6.08 o 
  -8   2   8       27.81       44.35      9.40 o 
  -7   2   8        2.28        2.48      4.81 o 
  -6   2   8       22.50       16.58      5.65 o 
  -5   2   8       62.70       63.50     17.28 o 
  -4   2   8      211.40      214.52     14.24 o 
  -3   2   8      140.70      143.48     14.05 o 
  -2   2   8       45.59       50.90     12.96 o 
  -1   2   8       35.94       21.71      7.61 o 
   0   2   8        2.04        3.23      8.83 o 
   1   2   8       10.63        6.91      6.74 o 
   2   2   8       20.76       27.76      8.52 o 
   3   2   8        5.34        4.99      6.90 o 
   4   2   8        3.30       -0.84      5.94 o 
   5   2   8        2.41       -4.99      6.42 o 
   6   2   8       23.62       17.46      8.61 o 
   7   2   8        1.85       -1.56      7.21 o 
  -9   3   8        0.32       -3.25      6.29 o 
  -8   3   8        0.16        5.28      6.69 o 
  -7   3   8       20.99       20.57      8.50 o 
  -6   3   8        4.11        4.07      6.00 o 
  -5   3   8       94.20      119.84     20.04 o 
  -4   3   8      109.40      130.72     19.61 o 
  -3   3   8      140.38      143.10     11.55 o 
  -2   3   8       38.06       46.72     13.10 o 
  -1   3   8        1.84        7.30      5.74 o 
   0   3   8      287.51      317.71     15.74 o 
   1   3   8       38.63       44.16     13.29 o 
   2   3   8       41.86       51.95     17.33 o 
   3   3   8        0.16       -4.61      6.76 o 
   4   3   8        9.66       -0.33     11.11 o 
   5   3   8        7.57       -4.14      7.64 o 
   6   3   8        6.28        8.08      7.82 o 
   7   3   8        1.97       -2.11      8.43 o 
  -9   4   8       37.03       47.86     14.81 o 
  -8   4   8        1.09       -3.47      7.36 o 
  -7   4   8       23.52       25.63      8.06 o 
  -6   4   8        3.03       -0.64      4.87 o 
  -5   4   8       58.48       60.47     15.10 o 
  -4   4   8      140.70      143.20     12.65 o 
  -3   4   8       43.35       59.29     10.72 o 
  -2   4   8       16.90       18.65      7.15 o 
  -1   4   8        1.02       -1.61      8.26 o 
   0   4   8       37.34       53.25      9.13 o 
   1   4   8       30.25       39.55      7.84 o 
   2   4   8        0.00       -1.76      6.13 o 
   3   4   8       76.15       82.37     15.57 o 
   4   4   8        0.26       -1.04      6.68 o 
   5   4   8       32.15       18.56      9.31 o 
   6   4   8        0.76      -10.07      6.97 o 
  -8   5   8       86.30       87.30     21.13 o 
  -7   5   8       27.78       22.32     11.59 o 
  -6   5   8        4.30        0.32      4.92 o 
  -5   5   8        0.84        3.74      6.23 o 
  -4   5   8       19.51       22.24      7.99 o 
  -3   5   8      159.92      169.09     13.16 o 
  -2   5   8      163.01      187.21     15.42 o 
  -1   5   8       62.84       73.68     11.61 o 
   0   5   8        1.49       -9.54      6.36 o 
   1   5   8        0.05       -5.58      5.96 o 
   2   5   8        0.43       -7.37      5.95 o 
   3   5   8       10.13        1.03      6.46 o 
   4   5   8       99.20      133.53     51.56 o 
   5   5   8       86.25      107.94     15.15 o 
   6   5   8       35.23       19.03     12.63 o 
  -7   6   8        0.09       -5.10      4.72 o 
  -6   6   8       10.33       19.53      7.60 o 
  -5   6   8       10.86       11.47     11.30 o 
  -4   6   8        9.21        5.18      7.14 o 
  -3   6   8        4.99       12.08      7.95 o 
  -2   6   8        8.29        5.61      6.71 o 
  -1   6   8       44.40       53.75     10.84 o 
   0   6   8        0.77       -5.20      6.35 o 
   1   6   8        1.81       -2.47      5.11 o 
   2   6   8      114.31      178.41     20.65 o 
   3   6   8      105.15      134.78     14.11 o 
   4   6   8       33.75       37.91     10.07 o 
   5   6   8        8.54        6.96      9.05 o 
  -6   7   8        0.98       -1.29      5.63 o 
  -5   7   8        7.32        7.72      9.21 o 
  -4   7   8        5.39       -0.69      6.81 o 
  -3   7   8       18.69       17.16      8.42 o 
  -2   7   8        7.19        1.90     10.26 o 
  -1   7   8        5.43        2.95      6.68 o 
   0   7   8        3.66        0.76      6.87 o 
   1   7   8        0.00        2.00      6.95 o 
   2   7   8       87.44      128.07     12.31 o 
   3   7   8       10.35       11.81      7.99 o 
  -3   8   8        2.50        3.42      7.19 o 
  -2   8   8       59.73       63.81     11.91 o 
  -1   8   8        3.66       -0.72      7.12 o 
   0   8   8        8.63       -1.23      7.04 o 
   1   8   8        0.64        0.31     12.68 o 
  -7   1   9       51.98       42.92     14.24 o 
  -6   1   9       80.47       71.60     15.57 o 
  -5   1   9        0.45       11.02      8.07 o 
  -4   1   9       64.99       73.88     14.43 o 
  -3   1   9        0.79        1.61      7.98 o 
  -2   1   9       33.43       47.81     15.57 o 
  -1   1   9       33.16       38.94      9.98 o 
   0   1   9        4.81       -1.72      6.75 o 
   1   1   9       83.30       87.86     13.03 o 
   2   1   9       66.99       63.09     12.24 o 
   3   1   9        2.18        6.25      7.41 o 
   4   1   9       20.67       14.02      9.12 o 
   5   1   9        1.22       -1.89      9.69 o 
  -7   2   9       36.01       23.74     12.25 o 
  -6   2   9       22.97       24.93     13.48 o 
  -5   2   9        9.33        9.88      5.72 o 
  -4   2   9       68.54       77.10     11.00 o 
  -3   2   9       55.89       79.20     17.00 o 
  -1   2   9        4.04        7.04      7.67 o 
   0   2   9       46.19       68.26     18.99 o 
   1   2   9       11.18       19.26      9.12 o 
   2   2   9       26.82       48.55     11.29 o 
   3   2   9       27.25       22.59     10.06 o 
   4   2   9        3.42       -5.81      7.26 o 
  -6   3   9        0.04       -0.25      5.89 o 
  -5   3   9        3.59        4.09      5.44 o 
  -4   3   9       27.36       29.11      7.99 o 
  -3   3   9       99.85      118.34     14.21 o 
   0   3   9        4.66       -0.09     10.16 o 
   1   3   9        3.42        6.67      7.38 o 
   2   3   9        6.55       10.41      8.18 o 
   3   3   9       29.00       27.27     10.79 o 
   4   3   9        0.29        5.59      8.58 o 
  -6   4   9        0.80       -0.83      5.54 o 
  -5   4   9       35.11       27.93      7.66 o 
  -4   4   9       68.90      101.35     25.16 o 
  -3   4   9        2.68       -2.80      6.65 o 
  -2   4   9        1.06        7.42     13.29 o 
  -1   4   9       10.18       15.48     11.49 o 
   1   4   9        0.78       -7.12      8.93 o 
   2   4   9        2.20        3.05      7.16 o 
   3   4   9       19.82       24.73     10.24 o 
  -4   5   9        2.88       -2.93      6.27 o 
  -3   5   9        4.29        1.95      9.64 o 
  -2   5   9       59.76       88.64     14.53 o 
  -1   5   9       27.30       41.92     10.36 o 
   0   5   9       25.46       37.31     14.01 o 
   2   5   9        0.16        4.46     11.59 o 
                                                 
